# Supplementary material for: Structure and topography of the synaptic V-ATPase–synaptophysin complex
Source: Nature. 2024 Jun 5;631(8022):899–904. doi: 10.1038/s41586-024-07610-x (PMC11269182; doi:10.1038/s41586-024-07610-x)
Supplement: Supplementary file 4 — Supplementary Table 1 [file 41586_2024_7610_MOESM4_ESM.xlsx]

## Sheet: SupTable1
List of wild-type ISV proteins identified by high-resolution mass-spectrometry with map cross-correlation scores
Unnormalized cross-correlation values between AF2 models fitted into the extra density
2638 proteins	UniProtID	Extra density From V-ATPase map	Extra density From V0-only map	Protein Name
1	Q60625	1.5056	1.86229	Intercellular adhesion molecule 5 (ICAM-5) (Telencephalin)
2	Q8BFZ9	1.11031	1.37549	Erlin-2 (Endoplasmic reticulum lipid raft-associated protein 2) (Stomatin-prohibitin-flotillin-HflC/K domain-containing protein 2) (SPFH domain-containing protein 2)
3	Q99JB2	1.09419	1.50273	Stomatin-like protein 2, mitochondrial
4	Q60634	0.81585	2.07655	Flotillin-2 (Epidermal surface antigen) (ESA) (Membrane component chromosome 17 surface marker 1 homolog)
5	Q99ME9	0.780696	1.28762	Nucleolar GTP-binding protein 1
6	P29533	0.767949	1.27855	Vascular cell adhesion protein 1 (V-CAM 1) (VCAM-1) (CD antigen CD106)
7	Q8CDJ3	0.748672	1.09792	Beclin 1-associated autophagy-related key regulator
8	Q8BGN8	0.724379	0.725051	Synaptoporin
9	Q9DAW9	0.712183	1.10017	Calponin-3 (Calponin, acidic isoform)
10	Q9CQD4	0.707769	1.0068	Charged multivesicular body protein 1b-2 (Chromatin-modifying protein 1b-2) (CHMP1b-2)
11	Q62277	0.705732	0.727962	Synaptophysin
12	Q61490	0.704817	0.920651	CD166 antigen (Activated leukocyte cell adhesion molecule) (BEN) (Protein DM-GRASP) (CD antigen CD166)
13	Q9QXA5	0.695654	1.09747	U6 snRNA-associated Sm-like protein LSm4
14	Q99M15	0.690638	0.915829	Proline-serine-threonine phosphatase-interacting protein 2
15	Q8BHG9	0.669362	1.0162	CGG triplet repeat-binding protein 1 (CGG-binding protein 1) (20 kDa CGG-binding protein) (p20-CGGBP DNA-binding protein)
16	Q61739	0.637632	1.04743	Integrin alpha-6 (CD49 antigen-like family member F) (VLA-6) (CD antigen CD49f) [Cleaved into: Integrin alpha-6 heavy chain; Integrin alpha-6 light chain; Processed integrin alpha-6 (Alpha6p)]
17	Q8R3S6	0.634125	0.875137	Exocyst complex component 1
18	O35129	0.630537	0.785521	Prohibitin-2 (B-cell receptor-associated protein BAP37) (Repressor of estrogen receptor activity)
19	O54790	0.62762	0.922579	Transcription factor MafG (V-maf musculoaponeurotic fibrosarcoma oncogene homolog G)
20	Q62470	0.626926	0.984665	Integrin alpha-3
21	O35609	0.625162	0.791989	Secretory carrier-associated membrane protein 3 (Secretory carrier membrane protein 3)
22	P49586	0.623783	0.870585	Choline-phosphate cytidylyltransferase A (EC 2.7.7.15) (CCT-alpha) (CTP:phosphocholine cytidylyltransferase A) (CCT A) (CT A) (Phosphorylcholine transferase A)
23	Q99N28	0.623283	0.791997	Cell adhesion molecule 3 (Immunoglobulin superfamily member 4B) (IgSF4B) (Nectin-like protein 1) (NECL-1) (Synaptic cell adhesion molecule 3) (TSLC1-like protein 1)
24	Q8HW98	0.620564	0.894351	IgLON family member 5
25	Q9D937	0.620563	0.689726	Uncharacterized protein C11orf98 homolog
26	A6H5Z3	0.618258	0.754507	Exocyst complex component 6B (Exocyst complex component Sec15B) (SEC15-like protein 2)
27	P70408	0.61353	0.86428	Cadherin-10 (T2-cadherin)
28	O55100	0.613071	0.733538	Synaptogyrin-1
29	Q61735	0.609191	0.817211	Leukocyte surface antigen CD47 (Integrin-associated protein) (IAP) (CD antigen CD47)
30	Q9EP71	0.608193	0.671436	Ankycorbin (Ankyrin repeat and coiled-coil structure-containing protein) (Novel retinal pigment epithelial cell protein) (Retinoic acid-induced protein 14) (p125)
31	P62983	0.607806	1.34926	Ubiquitin-40S ribosomal protein S27a (Ubiquitin carboxyl extension protein 80) [Cleaved into: Ubiquitin; 40S ribosomal protein S27a]
32	Q14BI2	0.60756	0.969105	Metabotropic glutamate receptor 2
33	Q8R191	0.605834	0.737463	Synaptogyrin-3
34	Q8BZ98	0.604007	1.00816	Dynamin-3 (EC 3.6.5.5)
35	Q9D8B3	0.603451	0.804088	Charged multivesicular body protein 4b (Chromatin-modifying protein 4b) (CHMP4b)
36	Q9CY66	0.602311	1.03137	H/ACA ribonucleoprotein complex subunit 1 (Nucleolar protein family A member 1) (snoRNP protein GAR1)
37	P67778	0.599683	0.709452	Prohibitin 1 (B-cell receptor-associated protein 32) (BAP 32)
38	Q02248	0.599378	0.817119	Catenin beta-1 (Beta-catenin)
39	Q9WTR5	0.594912	0.755874	Cadherin-13 (Heart cadherin) (H-cadherin) (Truncated cadherin) (T-cad) (T-cadherin)
40	P35802	0.591469	0.7106	Neuronal membrane glycoprotein M6-a (M6a)
41	Q8BP67	0.58923	0.936694	60S ribosomal protein L24
42	Q9CQE5	0.588897	0.735011	Regulator of G-protein signaling 10
43	Q99PJ0	0.58787	0.845525	Neurotrimin
44	P54116	0.586958	0.759222	Stomatin
45	P97792	0.586942	0.728988	Coxsackievirus and adenovirus receptor homolog (CAR) (mCAR)
46	P35803	0.584342	0.714016	Neuronal membrane glycoprotein M6-b (M6b)
47	Q8CIB6	0.582052	0.711459	Transmembrane protein 230
48	O35526	0.580443	0.678867	Syntaxin-1A (Neuron-specific antigen HPC-1)
49	Q9ER00	0.580329	0.742354	Syntaxin-12
50	O54784	0.580129	0.86272	Death-associated protein kinase 3 (DAP kinase 3) (EC 2.7.11.1) (DAP-like kinase) (Dlk) (MYPT1 kinase) (ZIP-kinase)
51	Q9D8W7	0.579776	0.776545	OCIA domain-containing protein 2
52	P15116	0.578235	0.772482	Cadherin-2 (Neural cadherin) (N-cadherin) (CD antigen CD325)
53	Q8R5M8	0.577932	0.722738	Cell adhesion molecule 1 (Immunoglobulin superfamily member 4) (IgSF4) (Nectin-like protein 2) (NECL-2) (Spermatogenic immunoglobulin superfamily) (SgIgSF) (Synaptic cell adhesion molecule) (SynCAM) (Tumor suppressor in lung cancer 1) (TSLC-1)
54	P32507	0.577803	0.736614	Nectin-2
55	Q8BLK3	0.577484	0.771569	Limbic system-associated membrane protein (LSAMP)
56	P61759	0.575717	0.759122	Prefoldin subunit 3
57	Q62420	0.574235	0.778484	Endophilin-A1 (Endophilin-1) (SH3 domain protein 2A) (SH3 domain-containing GRB2-like protein 2) (SH3p4)
58	O35250	0.573596	0.768354	Exocyst complex component 7 (Exocyst complex component Exo70)
59	Q9CWM4	0.571634	0.734126	Prefoldin subunit 1
60	P62812	0.571604	0.72008	Gamma-aminobutyric acid receptor subunit alpha-1 (GABA(A) receptor subunit alpha-1)
61	P35922	0.566711	0.727735	Fragile X messenger ribonucleoprotein 1 (Fragile X messenger ribonucleoprotein) (FMRP) (Protein FMR-1) (mFmr1p)
62	Q8R464	0.566573	0.692454	Cell adhesion molecule 4 (Immunoglobulin superfamily member 4C) (IgSF4C) (Nectin-like protein 4) (NECL-4) (TSLC1-like protein 2)
63	Q91XY4	0.566448	0.723362	Protocadherin gamma-A4 (PCDH-gamma-A4)
64	Q3UTZ3	0.566343	0.700864	Trafficking protein particle complex subunit 14 (Microtubule-associated protein 11)
65	Q8K021	0.562824	0.688121	Secretory carrier-associated membrane protein 1 (Secretory carrier membrane protein 1)
66	Q9ERB0	0.56093	0.694208	Synaptosomal-associated protein 29 (SNAP-29) (Golgi SNARE of 32 kDa) (Gs32) (Soluble 29 kDa NSF attachment protein) (Vesicle-membrane fusion protein SNAP-29)
67	Q9CYA0	0.559682	0.849711	Protein disulfide isomerase Creld2
68	D3YVF0	0.557486	0.722748	A-kinase anchor protein 5 (AKAP-5) (A-kinase anchor protein 150 kDa) (AKAP 150) (P150) (cAMP-dependent protein kinase regulatory subunit II high affinity-binding protein)
69	Q8BLQ9	0.55734	0.699349	Cell adhesion molecule 2 (Immunoglobulin superfamily member 4D) (IgSF4D) (Nectin-like protein 3) (NECL-3) (Synaptic cell adhesion molecule 2) (SynCAM 2)
70	Q8R366	0.556896	0.719194	Immunoglobulin superfamily member 8 (IgSF8) (CD81 partner 3) (Glu-Trp-Ile EWI motif-containing protein 2) (EWI-2) (Keratinocyte-associated transmembrane protein 4) (KCT-4) (Prostaglandin regulatory-like protein) (PGRL) (CD antigen CD316)
71	Q80UJ7	0.556767	0.732235	Rab3 GTPase-activating protein catalytic subunit
72	Q3TDN2	0.556403	0.759879	FAS-associated factor 2 (UBX domain-containing protein 8)
73	Q9DB05	0.555862	0.735253	Alpha-soluble NSF attachment protein (SNAP-alpha) (N-ethylmaleimide-sensitive factor attachment protein alpha)
74	Q80Z24	0.555398	0.743875	Neuronal growth regulator 1 (Kindred of IgLON) (Kilon) (Neurotractin)
75	Q640R3	0.555285	0.695967	Hepatocyte cell adhesion molecule (Protein hepaCAM)
76	P23242	0.553607	0.67454	Gap junction alpha-1 protein (Connexin-43) (Cx43) (Gap junction 43 kDa heart protein)
77	P62862	0.553316	1.00243	40S ribosomal protein S30
78	Q9CQU5	0.553137	0.691676	ZW10 interactor (ZW10-interacting protein 1) (Zwint-1)
79	Q3TDD9	0.552677	0.709411	Protein phosphatase 1 regulatory subunit 21 (Coiled-coil domain-containing protein 128) (KLRAQ motif-containing protein 1)
80	Q9CR68	0.552338	1.02876	Cytochrome b-c1 complex subunit Rieske, mitochondrial
81	P28663	0.552328	0.716086	Beta-soluble NSF attachment protein (SNAP-beta) (Brain protein I47) (N-ethylmaleimide-sensitive factor attachment protein beta)
82	Q06890	0.552174	0.696559	Clusterin (Apolipoprotein J) (Apo-J) (Clustrin) (Sulfated glycoprotein 2) (SGP-2) [Cleaved into: Clusterin beta chain; Clusterin alpha chain]
83	Q9D6F4	0.551823	0.706641	Gamma-aminobutyric acid receptor subunit alpha-4 (GABA(A) receptor subunit alpha-4)
84	Q9JKF6	0.550179	0.725965	Nectin-1 (Herpes virus entry mediator C) (Herpesvirus entry mediator C) (HveC) (Nectin cell adhesion molecule 1) (Poliovirus receptor-related protein 1) (CD antigen CD111)
85	P61264	0.549803	0.651033	Syntaxin-1B
86	P48428	0.549519	0.68589	Tubulin-specific chaperone A (TCP1-chaperonin cofactor A) (Tubulin-folding cofactor A) (CFA)
87	Q9CR98	0.548385	0.647545	Protein FAM136A
88	P60879	0.547776	0.724758	Synaptosomal-associated protein 25 (SNAP-25) (Super protein) (SUP) (Synaptosomal-associated 25 kDa protein)
89	O54901	0.547395	0.682303	OX-2 membrane glycoprotein (MRC OX-2 antigen) (CD antigen CD200)
90	Q9CX86	0.546248	0.68014	Heterogeneous nuclear ribonucleoprotein A0 (hnRNP A0)
91	Q99LP6	0.5462	0.768741	GrpE protein homolog 1, mitochondrial (Mt-GrpE#1)
92	Q91XD7	0.545315	0.672799	Protein disulfide isomerase Creld1 (EC 5.3.4.1) (Cysteine-rich with EGF-like domain protein 1)
93	Q9CRC6	0.544903	0.736933	BLOC-1-related complex subunit 7
94	P09528	0.544396	0.637655	Ferritin heavy chain (Ferritin H subunit) (EC 1.16.3.1) [Cleaved into: Ferritin heavy chain, N-terminally processed]
95	Q9CRB9	0.544393	0.633415	MICOS complex subunit Mic19 (Coiled-coil-helix-coiled-coil-helix domain-containing protein 3)
96	Q03958	0.541597	0.695167	Prefoldin subunit 6 (Protein Ke2)
97	Q60780	0.540571	0.68755	Growth arrest-specific protein 7 (GAS-7)
98	O70251	0.53924	0.798676	Elongation factor 1-beta (EF-1-beta)
99	Q80TF3	0.539101	0.742824	Protocadherin-19
100	Q8BP22	0.537471	0.66402	Protein FAM92A
101	P57746	0.536962	0.678391	V-type proton ATPase subunit D (V-ATPase subunit D) (V-ATPase 28 kDa accessory protein) (Vacuolar proton pump subunit D)
102	Q9QZF2	0.536092	0.697424	Glypican-1 [Cleaved into: Secreted glypican-1]
103	Q8BQU6	0.535665	0.696923	Gap junction gamma-2 protein
104	O70439	0.534928	0.647899	Syntaxin-7
105	P97797	0.533978	0.747429	Tyrosine-protein phosphatase non-receptor type substrate 1
106	Q3V0J1	0.53393	0.633633	Transmembrane protein 237
107	P01887	0.533736	0.649931	Beta-2-microglobulin
108	Q9QWW1	0.53368	0.813268	Homer protein homolog 2 (Homer-2) (Cupidin) (VASP/Ena-related gene up-regulated during seizure and LTP 2) (Vesl-2)
109	O70340	0.533153	0.811084	Neuronal pentraxin-2 (NP2) (Neuronal pentraxin II) (NP-II)
110	P51655	0.533138	0.704142	Glypican-4 (K-glypican) [Cleaved into: Secreted glypican-4]
111	Q8R2Y8	0.533003	0.774248	Peptidyl-tRNA hydrolase 2, mitochondrial (PTH 2) (EC 3.1.1.29)
112	P70452	0.532958	0.639516	Syntaxin-4
113	P29391	0.532615	0.617151	Ferritin light chain 1
114	O70591	0.532423	0.635714	Prefoldin subunit 2
115	Q76N33	0.531717	0.75664	AMSH-like protease
116	Q8BQP9	0.531587	0.634517	Regulator of G-protein signaling 7-binding protein (R7 family-binding protein)
117	Q91VC7	0.53128	0.661134	Protein phosphatase 1 regulatory subunit 14A (17 kDa PKC-potentiated inhibitory protein of PP1) (Protein kinase C-potentiated inhibitor protein of 17 kDa) (CPI-17)
118	Q9D7P6	0.531058	0.640506	Iron-sulfur cluster assembly enzyme ISCU, mitochondrial
119	P0C0A3	0.530943	0.717969	Charged multivesicular body protein 6 (Chromatin-modifying protein 6)
120	P20352	0.530102	0.635214	Tissue factor
121	P60202	0.529834	0.637562	Myelin proteolipid protein
122	Q9D882	0.529623	0.6785	Protein FAM241B
123	Q7TNM2	0.529172	0.796967	Tripartite motif-containing protein 46 (Gene Y protein) (GeneY) (Tripartite, fibronectin type-III and C-terminal SPRY motif protein)
124	Q9JMC3	0.529146	0.701533	DnaJ homolog subfamily A member 4
125	Q8BGY2	0.528825	0.6051	Eukaryotic translation initiation factor 5A-2
126	Q61576	0.527252	0.690156	Peptidyl-prolyl cis-trans isomerase FKBP10
127	P97447	0.526742	0.729761	Four and a half LIM domains protein 1 (FHL-1) (KyoT) (RBP-associated molecule 14-1) (RAM14-1) (Skeletal muscle LIM-protein 1) (SLIM) (SLIM-1)
128	Q62036	0.526722	0.684669	Centrosomal protein of 131 kDa (5-azacytidine-induced protein 1) (Pre-acrosome localization protein 1)
129	Q8C1B7	0.526306	0.629941	Septin-11
130	Q9ERS2	0.525782	0.677241	NADH dehydrogenase [ubiquinone] 1 alpha subcomplex subunit 13
131	Q9ET80	0.525386	0.675158	Junctophilin-1 (JP-1) (Junctophilin type 1)
132	O09044	0.524908	0.732849	Synaptosomal-associated protein 23
133	Q9DC07	0.524487	0.687898	LIM zinc-binding domain-containing Nebulette
134	P63276	0.524319	0.762298	40S ribosomal protein S17
135	P49070	0.524164	0.700544	Guided entry of tail-anchored proteins factor CAMLG (Calcium signal-modulating cyclophilin ligand)
136	Q80WW9	0.523619	0.690668	DDRGK domain-containing protein 1
137	P08226	0.522872	0.646265	Apolipoprotein E (Apo-E)
138	Q7TPM6	0.522868	0.702922	Fibronectin type III and SPRY domain-containing protein 1
139	Q8R3V5	0.522863	0.661857	Endophilin-B2 (SH3 domain-containing GRB2-like protein B2)
140	Q91Y20	0.5228	0.714012	Protocadherin alpha-10 (PCDH-alpha-10)
141	P39053	0.522516	0.816057	Dynamin-1 (EC 3.6.5.5)
142	Q3UXZ6	0.522219	0.701337	Protein FAM81A
143	Q8CJ61	0.522013	0.690454	CKLF-like MARVEL transmembrane domain-containing protein 4
144	P55288	0.52154	0.689044	Cadherin-11 (OSF-4) (Osteoblast cadherin) (OB-cadherin)
145	P01837	0.52113	0.606334	Immunoglobulin kappa constant (Ig kappa chain C region MOPC 21)
146	Q9CPP6	0.52106	0.623108	NADH dehydrogenase [ubiquinone] 1 alpha subcomplex subunit 5 (Complex I subunit B13) (Complex I-13kD-B) (CI-13kD-B) (NADH-ubiquinone oxidoreductase 13 kDa-B subunit)
147	Q3TDK6	0.520651	0.62881	Protein rogdi homolog (Leucine-zipper-containing LZF)
148	Q7TMY4	0.519652	0.652412	THO complex subunit 7 homolog (Ngg1-interacting factor 3-like protein 1-binding protein 1)
149	Q9CQZ5	0.519428	0.623974	NADH dehydrogenase [ubiquinone] 1 alpha subcomplex subunit 6 (Complex I-B14) (CI-B14) (NADH-ubiquinone oxidoreductase B14 subunit)
150	Q9D7E4	0.519265	0.672143	UPF0449 protein C19orf25 homolog
151	Q9CQZ1	0.518514	0.694632	Heat shock factor-binding protein 1
152	Q7TQD2	0.518475	0.793248	Tubulin polymerization-promoting protein (TPPP) (EC 3.6.5.-) (25 kDa brain-specific protein) (TPPP/p25) (p25-alpha)
153	Q9R087	0.51817	0.679279	Glypican-6 [Cleaved into: Secreted glypican-6]
154	Q8K1M6	0.51785	0.753015	Dynamin-1-like protein (EC 3.6.5.5) (Dynamin family member proline-rich carboxyl-terminal domain less) (Dymple) (Dynamin-related protein 1)
155	Q8BVI5	0.517052	0.61611	Syntaxin-16
156	Q3TLI0	0.516725	0.440454	Trafficking protein particle complex subunit 10
157	Q9DCX2	0.516354	0.670488	ATP synthase subunit d, mitochondrial (ATPase subunit d) (ATP synthase peripheral stalk subunit d)
158	P50518	0.516142	0.692859	V-type proton ATPase subunit E 1 (V-ATPase subunit E 1) (V-ATPase 31 kDa subunit) (p31) (Vacuolar proton pump subunit E 1)
159	P24668	0.516128	0.866991	Cation-dependent mannose-6-phosphate receptor
160	P68037	0.516099	0.565125	Ubiquitin-conjugating enzyme E2 L3 (EC 2.3.2.23) (E2 ubiquitin-conjugating enzyme L3) (UbcM4) (Ubiquitin carrier protein L3) (Ubiquitin-protein ligase L3)
161	Q80WT0	0.515561	0.663944	Junctophilin-4 (JP-4) (Junctophilin-like 1 protein)
162	Q9CWZ7	0.515029	0.636415	Gamma-soluble NSF attachment protein (SNAP-gamma) (N-ethylmaleimide-sensitive factor attachment protein gamma)
163	P62320	0.514505	0.835669	Small nuclear ribonucleoprotein Sm D3 (Sm-D3) (snRNP core protein D3)
164	Q8VD04	0.513893	0.696148	GRIP1-associated protein 1 (GRASP-1) (HCMV-interacting protein) [Cleaved into: GRASP-1 C-terminal chain (30kDa C-terminus form)]
165	Q3TAS6	0.51343	0.645323	ER membrane protein complex subunit 10 (Hematopoietic signal peptide-containing membrane domain-containing protein 1)
166	O35136	0.513026	0.680225	Neural cell adhesion molecule 2 (N-CAM-2) (NCAM-2) (Neural cell adhesion molecule RB-8) (R4B12)
167	Q61885	0.512293	0.676967	Myelin-oligodendrocyte glycoprotein
168	Q62523	0.512237	0.687428	Zyxin
169	Q7TNR6	0.51221	0.70513	Immunoglobulin superfamily member 21 (IgSF21)
170	Q9CR00	0.512146	0.837019	26S proteasome non-ATPase regulatory subunit 9 (26S proteasome regulatory subunit p27)
171	Q8K1E0	0.511802	0.614519	Syntaxin-5
172	O88569	0.511427	0.617306	Heterogeneous nuclear ribonucleoproteins A2/B1 (hnRNP A2/B1)
173	Q61466	0.511053	0.832278	SWI/SNF-related matrix-associated actin-dependent regulator of chromatin subfamily D member 1 (60 kDa BRG-1/Brm-associated factor subunit A) (BRG1-associated factor 60A) (BAF60A) (Protein D15KZ1) (SWI/SNF complex 60 kDa subunit)
174	P97291	0.51088	0.505061	Cadherin-8
175	Q8R1Y2	0.51087	0.621825	bMERB domain-containing protein 1
176	Q8BVE3	0.510596	0.627158	V-type proton ATPase subunit H (V-ATPase subunit H) (Vacuolar proton pump subunit H)
177	P97371	0.510539	0.652898	Proteasome activator complex subunit 1
178	P62281	0.509939	0.572921	40S ribosomal protein S11
179	Q6P5F7	0.509898	0.651658	Protein tweety homolog 3 (mTTY3)
180	Q6ZWU9	0.509544	0.602128	40S ribosomal protein S27
181	Q8BFW7	0.509221	0.69346	Lipoma-preferred partner homolog
182	Q9QYI3	0.509196	0.635832	DnaJ homolog subfamily C member 7
183	Q8BR92	0.507475	0.652086	Paralemmin-2
184	Q9D3D9	0.507375	0.605484	ATP synthase subunit delta, mitochondrial (ATP synthase F1 subunit delta) (F-ATPase delta subunit)
185	Q9CRB6	0.506515	0.761961	Tubulin polymerization-promoting protein family member 3
186	Q3UIA2	0.50616	0.722402	Rho GTPase-activating protein 17 (Neuron-associated developmentally-regulated protein) (Nadrin) (Rho-type GTPase-activating protein 17)
187	Q91WJ8	0.506107	0.664566	Far upstream element-binding protein 1 (FBP) (FUSE-binding protein 1)
188	P03930	0.505533	0.837497	ATP synthase protein 8
189	O08917	0.504797	0.708483	Flotillin-1
190	P61089	0.504616	0.564849	Ubiquitin-conjugating enzyme E2 N (EC 2.3.2.23) (Bendless-like ubiquitin-conjugating enzyme) (E2 ubiquitin-conjugating enzyme N) (Ubc13) (Ubiquitin carrier protein N) (Ubiquitin-protein ligase N)
191	Q9DCT6	0.504356	0.624809	Chromatin complexes subunit BAP18 (BPTF-associated protein of 18 kDa)
192	Q9D1G5	0.503987	0.650848	Leucine-rich repeat-containing protein 57
193	Q91YW3	0.503362	0.549831	DnaJ homolog subfamily C member 3 (Interferon-induced, double-stranded RNA-activated protein kinase inhibitor) (Protein kinase inhibitor of 58 kDa) (Protein kinase inhibitor p58)
194	Q6DVA0	0.503006	0.703986	LEM domain-containing protein 2 (Nuclear envelope transmembrane protein 25) (NET25)
195	Q8K3H0	0.502904	0.753434	DCC-interacting protein 13-alpha
196	P60867	0.502628	0.604403	40S ribosomal protein S20
197	Q921W0	0.502083	0.70789	Charged multivesicular body protein 1a (Chromatin-modifying protein 1a) (CHMP1a)
198	Q61584	0.502028	0.749939	RNA-binding protein FXR1 (mFxr1p)
199	Q7TSK3	0.501468	0.669667	Protocadherin-8 (Arcadlin) (Paraxial protocadherin)
200	Q9ET77	0.501454	0.634018	Junctophilin-3 (JP-3) (Junctophilin type 3)
201	Q9Z1G3	0.501173	0.66722	V-type proton ATPase subunit C 1 (V-ATPase subunit C 1) (Vacuolar proton pump subunit C 1)
202	Q9CR11	0.50032	0.626421	YEATS domain-containing protein 4 (Glioma-amplified sequence 41 homolog) (Gas41)
203	Q5M8N0	0.500078	0.575273	CB1 cannabinoid receptor-interacting protein 1 (CRIP-1)
204	Q9R1K9	0.499939	0.624924	Centrin-2 (Caltractin isoform 1)
205	Q8C0E2	0.49976	0.638984	Vacuolar protein sorting-associated protein 26B (Vesicle protein sorting 26B)
206	Q9D7S9	0.499759	0.747009	Charged multivesicular body protein 5 (Chromatin-modifying protein 5) (SNF7 domain-containing protein 2)
207	Q8VHW2	0.499697	0.608236	Voltage-dependent calcium channel gamma-8 subunit (Neuronal voltage-gated calcium channel gamma-8 subunit) (Transmembrane AMPAR regulatory protein gamma-8) (TARP gamma-8)
208	Q9JK48	0.498999	0.631528	Endophilin-B1 (SH3 domain-containing GRB2-like protein B1)
209	Q5SSM3	0.498943	0.685589	Rho GTPase-activating protein 44 (Rho-type GTPase-activating protein RICH2) (RhoGAP interacting with CIP4 homologs protein 2) (RICH-2)
210	O70492	0.498867	0.580249	Sorting nexin-3 (SDP3 protein)
211	Q9CX00	0.498593	0.613249	IST1 homolog (Charged multivesicular body protein 8) (CHMP8)
212	P62264	0.498291	0.604935	40S ribosomal protein S14
213	Q8BME9	0.498261	0.596258	Cerebellin-4 (Cerebellin-like glycoprotein 1)
214	Q8BKX1	0.497753	0.682656	Brain-specific angiogenesis inhibitor 1-associated protein 2 (BAI-associated protein 2) (BAI1-associated protein 2) (Insulin receptor substrate protein of 53 kDa) (IRSp53) (Insulin receptor substrate p53) (Insulin receptor tyrosine kinase 53 kDa substrate)
215	P21107	0.497654	0.65265	Tropomyosin alpha-3 chain (Gamma-tropomyosin) (Tropomyosin-3)
216	Q9ERE7	0.497495	0.620509	LRP chaperone MESD (LDLR chaperone MESD) (Mesoderm development candidate 2) (Mesoderm development protein)
217	Q9Z0Y1	0.497318	0.764082	Dynactin subunit 3
218	P15508	0.497143	0.677429	Spectrin beta chain, erythrocytic (Beta-I spectrin)
219	P63037	0.497053	0.612228	DnaJ homolog subfamily A member 1 (DnaJ protein homolog 2) (Heat shock 40 kDa protein 4) (Heat shock protein J2) (HSJ-2)
220	Q9QZ06	0.497051	0.730461	Toll-interacting protein
221	Q9CPQ1	0.496904	0.759204	Cytochrome c oxidase subunit 6C (Cytochrome c oxidase polypeptide VIc)
222	P54227	0.496863	0.662123	Stathmin (Leukemia-associated gene protein) (Leukemia-associated phosphoprotein p18) (Metablastin) (Oncoprotein 18) (Op18) (Phosphoprotein p19) (pp19) (Prosolin) (Protein Pr22) (pp17)
223	Q8C0C7	0.496698	0.667201	Phenylalanine--tRNA ligase alpha subunit (EC 6.1.1.20) (Phenylalanyl-tRNA synthetase alpha subunit) (PheRS)
224	Q9D115	0.496686	0.668848	Zinc finger protein 706
225	Q9WTT4	0.496453	0.683294	V-type proton ATPase subunit G 2 (V-ATPase subunit G 2) (V-ATPase 13 kDa subunit 2) (Vacuolar proton pump subunit G 2)
226	Q8BXT1	0.496389	0.599015	Regulator of G-protein signaling 8 (RGS8)
227	Q6PGF2	0.496082	0.574158	MORN repeat-containing protein 4
228	Q8K2Q0	0.495978	0.682066	COMM domain-containing protein 9
229	O88384	0.495705	0.619322	Vesicle transport through interaction with t-SNAREs homolog 1B (Vesicle transport v-SNARE protein Vti1-like 1) (Vti1-rp1)
230	Q922Q8	0.495592	0.822241	Leucine-rich repeat-containing protein 59 [Cleaved into: Leucine-rich repeat-containing protein 59, N-terminally processed]
231	O35127	0.495417	0.556317	Protein C10
232	Q64288	0.495368	0.550207	Olfactory marker protein
233	O35215	0.495284	0.569676	D-dopachrome decarboxylase
234	B2B9E1	0.495279	0.683557	Triple QxxK/R motif-containing protein
235	Q9CX34	0.495068	0.67181	Protein SGT1 homolog
236	Q923D4	0.494926	0.597938	Splicing factor 3B subunit 5 (SF3b5) (Pre-mRNA-splicing factor SF3b 10 kDa subunit)
237	P62242	0.494568	0.539222	40S ribosomal protein S8
238	Q99L45	0.494501	0.619493	Eukaryotic translation initiation factor 2 subunit 2 (Eukaryotic translation initiation factor 2 subunit beta) (eIF-2-beta)
239	Q9CQ92	0.494274	0.597926	Mitochondrial fission 1 protein (FIS1 homolog) (Tetratricopeptide repeat protein 11) (TPR repeat protein 11)
240	P97351	0.494148	0.559155	40S ribosomal protein S3a (Protein TU-11)
241	Q99PT1	0.494033	0.564145	Rho GDP-dissociation inhibitor 1 (Rho GDI 1) (GDI-1) (Rho-GDI alpha)
242	P07309	0.493802	0.582948	Transthyretin
243	Q9JIX0	0.493337	0.570009	Transcription and mRNA export factor ENY2 (Enhancer of yellow 2 transcription factor homolog)
244	P48678	0.493289	0.767403	Prelamin-A/C [Cleaved into: Lamin-A/C]
245	P97441	0.493161	0.60339	Zinc transporter 3 (ZnT-3) (Solute carrier family 30 member 3)
246	P35569	0.492897	0.589866	Insulin receptor substrate 1 (IRS-1)
247	Q8C419	0.49276	0.653486	Probable G-protein coupled receptor 158
248	O88507	0.492675	0.649232	Ciliary neurotrophic factor receptor subunit alpha (CNTF receptor subunit alpha) (CNTFR-alpha)
249	Q9D6Y4	0.492643	0.701279	BLOC-1-related complex subunit 8
250	Q6ZWN5	0.492416	0.556072	40S ribosomal protein S9
251	P34884	0.492414	0.575988	Macrophage migration inhibitory factor
252	P58771	0.492403	0.649804	Tropomyosin alpha-1 chain (Alpha-tropomyosin) (Tropomyosin-1)
253	O88444	0.492005	0.71267	Adenylate cyclase type 1
254	Q9WVR4	0.491998	0.764776	RNA-binding protein FXR2
255	Q9WTX5	0.491846	0.597317	S-phase kinase-associated protein 1 (Cyclin-A/CDK2-associated protein p19) (S-phase kinase-associated protein 1A) (p19A) (p19skp1)
256	P12025	0.491759	0.640924	Midkine (MK) (Retanoic acid-responsive protein) (Retinoic acid-induced differentiation factor)
257	P51410	0.491754	0.579094	60S ribosomal protein L9
258	Q9CXI5	0.49146	0.632334	Mesencephalic astrocyte-derived neurotrophic factor (Arginine-rich protein) (Protein ARMET)
259	Q60605	0.49144	0.568432	Myosin light polypeptide 6 (17 kDa myosin light chain) (LC17) (Myosin light chain 3) (MLC-3) (Myosin light chain alkali 3) (Myosin light chain A3) (Smooth muscle and nonmuscle myosin light chain alkali 6)
260	P63044	0.491374	0.718696	Vesicle-associated membrane protein 2 (VAMP-2) (Synaptobrevin-2)
261	O35143	0.49099	0.644857	ATPase inhibitor, mitochondrial (ATP synthase F1 subunit epsilon) (Inhibitor of F(1)F(o)-ATPase) (IF(1)) (IF1)
262	P84099	0.490571	0.621384	60S ribosomal protein L19
263	Q9D1R9	0.490521	0.563338	60S ribosomal protein L34
264	Q99K48	0.490229	0.628989	Non-POU domain-containing octamer-binding protein (NonO protein)
265	P09055	0.49009	0.642141	Integrin beta-1
266	O88522	0.48954	0.650891	NF-kappa-B essential modulator (NEMO) (IkB kinase-associated protein 1) (IKKAP1) (mFIP-3) (Inhibitor of nuclear factor kappa-B kinase subunit gamma) (I-kappa-B kinase subunit gamma) (IKK-gamma) (IKKG) (IkB kinase subunit gamma) (NF-kappa-B essential modifier)
267	Q61335	0.489003	0.693731	B-cell receptor-associated protein 31 (BCR-associated protein 31) (Bap31) (p28)
268	Q9JM63	0.488968	0.634435	ATP-sensitive inward rectifier potassium channel 10 (Inward rectifier K(+) channel Kir4.1) (Potassium channel, inwardly rectifying subfamily J member 10)
269	P08113	0.488918	0.612925	Endoplasmin (94 kDa glucose-regulated protein) (GRP-94) (Endoplasmic reticulum resident protein 99) (ERp99) (Heat shock protein 90 kDa beta member 1) (Polymorphic tumor rejection antigen 1) (Tumor rejection antigen gp96)
270	Q8K012	0.488462	0.585332	Formin-binding protein 1-like (Transducer of Cdc42-dependent actin assembly protein 1) (Toca-1)
271	P13595	0.488438	0.623217	Neural cell adhesion molecule 1 (N-CAM-1) (NCAM-1) (CD antigen CD56)
272	Q9DBC7	0.488163	0.627234	cAMP-dependent protein kinase type I-alpha regulatory subunit [Cleaved into: cAMP-dependent protein kinase type I-alpha regulatory subunit, N-terminally processed]
273	P62984	0.487878	0.713984	Ubiquitin-60S ribosomal protein L40 (Ubiquitin A-52 residue ribosomal protein fusion product 1) [Cleaved into: Ubiquitin; 60S ribosomal protein L40 (CEP52)]
274	Q9CR61	0.487725	0.594653	NADH dehydrogenase [ubiquinone] 1 beta subcomplex subunit 7 (Complex I-B18) (CI-B18) (NADH-ubiquinone oxidoreductase B18 subunit)
275	P01631	0.487386	0.595804	Ig kappa chain V-II region 26-10
276	Q8BGB5	0.487108	0.60539	LIM domain-containing protein 2
277	Q8BJF9	0.486607	0.641152	Charged multivesicular body protein 2b (Chromatin-modifying protein 2b) (CHMP2b)
278	P62267	0.486471	0.565797	40S ribosomal protein S23
279	Q3TIR1	0.486446	0.61737	Trafficking protein particle complex subunit 13
280	Q5PSV9	0.486315	0.622882	Mediator of DNA damage checkpoint protein 1
281	Q9DB72	0.485887	0.625519	BTB/POZ domain-containing protein 17 (Galectin-3-binding protein-like)
282	P62311	0.485813	0.549266	U6 snRNA-associated Sm-like protein LSm3
283	O88597	0.48574	0.739958	Beclin-1
284	P21995	0.485101	0.57287	Embigin
285	Q91VR2	0.485044	0.624923	ATP synthase subunit gamma, mitochondrial (ATP synthase F1 subunit gamma) (F-ATPase gamma subunit)
286	Q9CW03	0.484781	0.666105	Structural maintenance of chromosomes protein 3 (SMC protein 3) (SMC-3) (Basement membrane-associated chondroitin proteoglycan) (Bamacan) (Chondroitin sulfate proteoglycan 6) (Chromosome segregation protein SmcD) (Mad member-interacting protein 1)
287	P14148	0.484566	0.595631	60S ribosomal protein L7
288	P62751	0.48454	0.783666	60S ribosomal protein L23a
289	P30416	0.484386	0.615041	Peptidyl-prolyl cis-trans isomerase FKBP4
290	Q6PDM2	0.484276	0.594106	Serine/arginine-rich splicing factor 1 (ASF/SF2) (Pre-mRNA-splicing factor SRp30a) (Splicing factor, arginine/serine-rich 1)
291	Q9EPR2	0.484063	0.550034	Group XIIA secretory phospholipase A2
292	Q7TPG8	0.483882	0.663377	Chemokine-like protein TAFA-1
293	P43024	0.483793	0.641507	Cytochrome c oxidase subunit 6A1, mitochondrial (Cytochrome c oxidase polypeptide VIa-liver)
294	P61458	0.483668	0.577323	Pterin-4-alpha-carbinolamine dehydratase
295	Q9DBG5	0.483519	0.610634	Perilipin-3
296	P62892	0.483275	0.55551	60S ribosomal protein L39
297	P62852	0.482848	0.642861	40S ribosomal protein S25
298	Q6P9S0	0.482473	0.627006	Protein MTSS 2 (MTSS1-like protein)
299	P67984	0.482355	0.600477	60S ribosomal protein L22 (Heparin-binding protein HBp15)
300	Q6ZWV3	0.482275	0.582578	60S ribosomal protein L10 (Protein QM homolog) (Ribosomal protein L10)
301	Q8R326	0.482096	0.650394	Paraspeckle component 1 (Paraspeckle protein 1) (mPSP1)
302	Q9D4F2	0.482016	0.562676	Polyisoprenoid diphosphate/phosphate phosphohydrolase PLPP6 (EC 3.1.3.-) (EC 3.6.1.-) (EC 3.6.1.68) (Phospholipid phosphatase 6)
303	Q7TPB0	0.481924	0.605159	Phospholipid phosphatase-related protein type 3 (Inactive phospholipid phosphatase PLPPR3) (Lipid phosphate phosphatase-related protein type 3) (Plasticity-related gene 2 protein) (PRG-2)
304	P07901	0.481734	0.59917	Heat shock protein HSP 90-alpha (EC 3.6.4.10) (Heat shock 86 kDa) (HSP 86) (HSP86) (Tumor-specific transplantation 86 kDa antigen) (TSTA)
305	Q9CRA9	0.481573	0.414733	FGFR1 oncogene partner 2 homolog
306	P62274	0.481571	0.56474	40S ribosomal protein S29
307	P61358	0.48138	0.574388	60S ribosomal protein L27
308	Q8BG05	0.481274	0.567465	Heterogeneous nuclear ribonucleoprotein A3 (hnRNP A3)
309	P45878	0.481268	0.637541	Peptidyl-prolyl cis-trans isomerase FKBP2 (PPIase FKBP2) (EC 5.2.1.8) (13 kDa FK506-binding protein) (13 kDa FKBP) (FKBP-13) (FK506-binding protein 2) (FKBP-2) (Immunophilin FKBP13) (Rotamase)
310	O89116	0.481169	0.595905	Vesicle transport through interaction with t-SNAREs homolog 1A (Vesicle transport v-SNARE protein Vti1-like 2) (Vti1-rp2)
311	Q61644	0.480986	0.637444	Protein kinase C and casein kinase substrate in neurons protein 1 (Syndapin-1)
312	Q91VR8	0.480822	0.640857	Protein BRICK1 (BRK1)
313	Q8CA95	0.480744	0.622722	cAMP and cAMP-inhibited cGMP 3',5'-cyclic phosphodiesterase 10A (EC 3.1.4.17)
314	Q8BNN1	0.480623	0.623446	Spermatogenesis-associated protein 2-like protein
315	P35979	0.480622	0.552267	60S ribosomal protein L12
316	P19536	0.480379	0.636457	Cytochrome c oxidase subunit 5B, mitochondrial (Cytochrome c oxidase polypeptide Vb)
317	Q9D1C8	0.480169	0.588932	Vacuolar protein sorting-associated protein 28 homolog (Caspase-activated DNase inhibitor that interacts with ASK1) (CIIA) (ESCRT-I complex subunit VPS28)
318	Q3UL36	0.480059	0.715298	Arginine and glutamate-rich protein 1
319	Q7TQF7	0.480031	0.646237	Amphiphysin
320	P84102	0.479835	0.628672	Small EDRK-rich factor 2
321	P62317	0.479477	0.565759	Small nuclear ribonucleoprotein Sm D2 (Sm-D2) (snRNP core protein D2)
322	O88809	0.479473	0.642151	Neuronal migration protein doublecortin (Doublin) (Lissencephalin-X) (Lis-X)
323	Q91YN9	0.479137	0.566804	BAG family molecular chaperone regulator 2 (BAG-2) (Bcl-2-associated athanogene 2)
324	Q9CXS4	0.4787	0.535621	Centromere protein V (CENP-V) (Proline-rich protein 6)
325	P67871	0.478573	0.562756	Casein kinase II subunit beta (CK II beta) (Phosvitin)
326	Q9DCJ5	0.478491	0.589582	NADH dehydrogenase [ubiquinone] 1 alpha subcomplex subunit 8 (Complex I-19kD) (CI-19kD) (Complex I-PGIV) (CI-PGIV) (NADH-ubiquinone oxidoreductase 19 kDa subunit)
327	Q9WU78	0.478162	0.634367	Programmed cell death 6-interacting protein (ALG-2-interacting protein 1) (ALG-2-interacting protein X) (E2F1-inducible protein) (Eig2)
328	Q60738	0.478161	0.593208	Zinc transporter 1 (ZnT-1) (Solute carrier family 30 member 1)
329	O70493	0.477966	0.555971	Sorting nexin-12 (SDP8 protein)
330	Q9CQ75	0.477868	0.624586	NADH dehydrogenase [ubiquinone] 1 alpha subcomplex subunit 2 (Complex I-B8) (CI-B8) (NADH-ubiquinone oxidoreductase B8 subunit)
331	P49312	0.477851	0.56597	Heterogeneous nuclear ribonucleoprotein A1 (hnRNP A1) (HDP-1) (Helix-destabilizing protein) (Single-strand-binding protein) (Topoisomerase-inhibitor suppressed) (hnRNP core protein A1) [Cleaved into: Heterogeneous nuclear ribonucleoprotein A1, N-terminally processed]
332	Q91YQ5	0.477615	0.591615	Dolichyl-diphosphooligosaccharide--protein glycosyltransferase subunit 1 (Dolichyl-diphosphooligosaccharide--protein glycosyltransferase 67 kDa subunit) (Ribophorin I) (RPN-I) (Ribophorin-1)
333	Q91W86	0.47738	0.657878	Vacuolar protein sorting-associated protein 11 homolog
334	Q9JMG3	0.477338	0.67162	Transmembrane and ubiquitin-like domain-containing protein 1 (Hepatocyte odd protein shuttling protein) [Cleaved into: iHOPS]
335	P11499	0.477313	0.596213	Heat shock protein HSP 90-beta
336	Q9D2M8	0.476968	0.561692	Ubiquitin-conjugating enzyme E2 variant 2 (Ubc-like protein MMS2)
337	Q8CI43	0.476928	0.561706	Myosin light chain 6B (Smooth muscle and nonmuscle myosin light chain alkali 6B)
338	Q62419	0.476847	0.589331	Endophilin-A2 (Endophilin-2) (SH3 domain protein 2B) (SH3 domain-containing GRB2-like protein 1) (SH3p8)
339	Q06185	0.476637	0.669184	ATP synthase subunit e, mitochondrial (ATPase subunit e) (ATP synthase membrane subunit e)
340	Q9D7S7	0.476537	0.603773	60S ribosomal protein L22-like 1
341	Q8BPU7	0.476463	0.635962	Engulfment and cell motility protein 1 (Protein ced-12 homolog)
342	Q8R1S4	0.476302	0.629498	Protein MTSS 1
343	Q9JME9	0.47628	0.563195	V-set and transmembrane domain-containing protein 2B
344	Q8VIJ6	0.476277	0.632606	Splicing factor, proline- and glutamine-rich (DNA-binding p52/p100 complex, 100 kDa subunit) (Polypyrimidine tract-binding protein-associated-splicing factor) (PSF) (PTB-associated-splicing factor)
345	A2ARS0	0.476264	0.585469	Ankyrin repeat domain-containing protein 63
346	Q6PDS0	0.47626	0.551286	V-set and transmembrane domain-containing protein 2-like protein
347	Q8VDZ4	0.476259	0.562409	Palmitoyltransferase ZDHHC5 (EC 2.3.1.225) (Zinc finger DHHC domain-containing protein 5) (DHHC-5)
348	P62900	0.47613	0.584898	60S ribosomal protein L31
349	Q9CXZ1	0.475992	0.663894	NADH dehydrogenase [ubiquinone] iron-sulfur protein 4, mitochondrial (Complex I-18 kDa) (CI-18 kDa) (Complex I-AQDQ) (CI-AQDQ) (NADH-ubiquinone oxidoreductase 18 kDa subunit)
350	Q99M71	0.475615	0.586336	Mammalian ependymin-related protein 1 (MERP-1)
351	P83870	0.475463	0.575116	PHD finger-like domain-containing protein 5A (PHD finger-like domain protein 5A) (Splicing factor 3B-associated 14 kDa protein) (SF3b14b)
352	Q61937	0.475353	0.579119	Nucleophosmin (NPM) (Nucleolar phosphoprotein B23) (Nucleolar protein NO38) (Numatrin)
353	P62315	0.474817	0.625482	Small nuclear ribonucleoprotein Sm D1
354	P15532	0.474805	0.545768	Nucleoside diphosphate kinase A
355	Q8VBV7	0.474776	0.543716	COP9 signalosome complex subunit 8
356	Q9CZY3	0.474589	0.560267	Ubiquitin-conjugating enzyme E2 variant 1 (UEV-1) (CROC-1)
357	P97807	0.474459	0.634606	Fumarate hydratase, mitochondrial (Fumarase) (EC 4.2.1.2) (EF-3)
358	Q8VE99	0.474447	0.571509	Coiled-coil domain-containing protein 115 (Coiled-coil protein 1) (Ccp1)
359	Q61234	0.474104	0.606852	Alpha-1-syntrophin (59 kDa dystrophin-associated protein A1 acidic component 1) (Syntrophin-1)
360	Q61249	0.473798	0.701227	Immunoglobulin-binding protein 1
361	P17095	0.473684	0.629471	High mobility group protein HMG-I/HMG-Y (HMG-I(Y)) (High mobility group AT-hook protein 1) (High mobility group protein A1)
362	Q9CQA3	0.473662	0.554708	Succinate dehydrogenase [ubiquinone] iron-sulfur subunit, mitochondrial (EC 1.3.5.1) (Iron-sulfur subunit of complex II) (Ip)
363	Q8CHH9	0.473594	0.543104	Septin-8
364	Q9DCT5	0.47343	0.567701	Stromal cell-derived factor 2 (SDF-2)
365	P04918	0.473415	0.574133	Serum amyloid A-3 protein
366	Q9Z172	0.473378	0.590088	Small ubiquitin-related modifier 3
367	Q32NY4	0.473167	0.672163	Metal transporter CNNM3
368	Q6PGH1	0.472854	0.573263	Protein BUD31 homolog (Protein G10 homolog)
369	Q9WV18	0.472229	0.605502	Gamma-aminobutyric acid type B receptor subunit 1 (GABA-B receptor 1) (GABA-B-R1) (GABA-BR1) (GABABR1) (Gb1)
370	Q9R1T4	0.472199	0.576553	Septin-6
371	Q80T41	0.47208	0.703233	Gamma-aminobutyric acid type B receptor subunit 2 (GABA-B receptor 2) (GABA-B-R2) (GABA-BR2) (GABABR2) (Gb2) (G-protein coupled receptor 51)
372	P57759	0.472005	0.556856	Endoplasmic reticulum resident protein 29 (ERp29)
373	Q9R118	0.471895	0.60259	Serine protease HTRA1 (EC 3.4.21.-) (High-temperature requirement A serine peptidase 1) (Serine protease 11)
374	O35153	0.471884	0.61216	BET1-like protein (Golgi SNARE with a size of 15 kDa) (GOS-15) (GS15) (Vesicle transport protein GOS15)
375	P01831	0.471636	0.568234	Thy-1 membrane glycoprotein (Thy-1 antigen) (CD antigen CD90)
376	Q9WV95	0.471446	0.595081	Pleckstrin homology-like domain family A member 3 (TDAG51/Ipl homolog 1)
377	P83093	0.471275	0.64387	Stromal interaction molecule 2
378	P97352	0.470884	0.558495	Protein S100-A13 (S100 calcium-binding protein A13)
379	Q3U0M1	0.470484	0.565567	Trafficking protein particle complex subunit 9
380	Q99JB8	0.470478	0.620532	Protein kinase C and casein kinase II substrate protein 3
381	Q61081	0.47031	0.698681	Hsp90 co-chaperone Cdc37
382	Q9ESP1	0.470099	0.592068	Stromal cell-derived factor 2-like protein 1 (SDF2-like protein 1)
383	Q9CXW4	0.469984	0.556452	60S ribosomal protein L11
384	P59999	0.469929	0.553524	Actin-related protein 2/3 complex subunit 4 (Arp2/3 complex 20 kDa subunit) (p20-ARC)
385	Q9JK92	0.46969	0.572852	Heat shock protein beta-8
386	Q8BT35	0.469611	0.579975	Mitoregulin
387	P18572	0.469586	0.693055	Basigin (Basic immunoglobulin superfamily) (HT7 antigen) (Membrane glycoprotein gp42) (CD antigen CD147)
388	P10922	0.469216	0.637708	Histone H1.0 (Histone H1') (Histone H1(0)) (MyD196) [Cleaved into: Histone H1.0, N-terminally processed]
389	Q8VHC3	0.469208	0.592838	Selenoprotein M
390	P35700	0.469069	0.560637	Peroxiredoxin-1 (EC 1.11.1.24) (Macrophage 23 kDa stress protein) (Osteoblast-specific factor 3) (OSF-3) (Thioredoxin peroxidase 2) (Thioredoxin-dependent peroxide reductase 2) (Thioredoxin-dependent peroxiredoxin 1)
391	Q3THW5	0.468902	0.542263	Histone H2A.V
392	P52503	0.468607	0.539965	NADH dehydrogenase [ubiquinone] iron-sulfur protein 6, mitochondrial (Complex I-13kD-A) (CI-13kD-A) (NADH-ubiquinone oxidoreductase 13 kDa-A subunit)
393	Q8BUL6	0.468595	0.526284	Pleckstrin homology domain-containing family A member 1 (PH domain-containing family A member 1) (Tandem PH domain-containing protein 1) (TAPP-1)
394	Q61171	0.468333	0.561658	Peroxiredoxin-2 (EC 1.11.1.24) (Thiol-specific antioxidant protein) (TSA) (Thioredoxin peroxidase 1) (Thioredoxin-dependent peroxide reductase 1) (Thioredoxin-dependent peroxiredoxin 2)
395	P12849	0.468318	0.639591	cAMP-dependent protein kinase type I-beta regulatory subunit
396	Q9EPL2	0.468108	0.590412	Calsyntenin-1
397	Q9DAK9	0.46804	0.570983	14 kDa phosphohistidine phosphatase (EC 3.9.1.3) (Phosphohistidine phosphatase 1) (PHPT1) (Protein histidine phosphatase) (PHP)
398	Q9R1R2	0.468008	0.604878	Tripartite motif-containing protein 3 (RING finger protein 22) (RING finger protein HAC1)
399	Q7TME0	0.46794	0.611833	Phospholipid phosphatase-related protein type 4 (Brain-specific phosphatidic acid phosphatase-like protein 1) (Inactive 2-lysophosphatidate phosphatase PLPPR4) (Lipid phosphate phosphatase-related protein type 4) (Plasticity-related gene 1 protein) (PRG-1)
400	Q8BQ47	0.467936	0.550637	Protein canopy homolog 4 (Protein associated with Tlr4)
401	Q9D710	0.467928	0.55053	Thioredoxin-related transmembrane protein 2 (Thioredoxin domain-containing protein 14)
402	Q9CQI3	0.467887	0.553118	Glia maturation factor beta
403	Q5Y5T5	0.467743	0.554869	Palmitoyltransferase ZDHHC8 (EC 2.3.1.225) (Zinc finger DHHC domain-containing protein 8) (DHHC-8)
404	Q9D6T0	0.467252	0.661686	Nitric oxide synthase-interacting protein (E3 ubiquitin-protein ligase NOSIP) (EC 2.3.2.27) (RING-type E3 ubiquitin transferase NOSIP)
405	P84086	0.467082	0.571455	Complexin-2 (921-L) (Complexin II) (CPX II) (Synaphin-1)
406	Q9Z2I2	0.467028	0.576935	Peptidyl-prolyl cis-trans isomerase FKBP1B (PPIase FKBP1B) (EC 5.2.1.8) (12.6 kDa FK506-binding protein) (12.6 kDa FKBP) (FKBP-12.6) (FK506-binding protein 1B) (FKBP-1B) (Immunophilin FKBP12.6) (Rotamase)
407	Q91W39	0.466961	0.58994	Nuclear receptor coactivator 5 (NCoA-5) (Coactivator independent of AF-2) (CIA)
408	Q8CDN6	0.466764	0.543388	Thioredoxin-like protein 1
409	P70302	0.466601	0.492167	Stromal interaction molecule 1
410	Q0GA42	0.466436	0.628932	Metal transporter CNNM1 (Ancient conserved domain-containing protein 1) (mACDP1) (Cyclin-M1) (Cyclin-like protein 1) (CLP-1)
411	Q8BKZ9	0.466345	0.638033	Pyruvate dehydrogenase protein X component, mitochondrial (Dihydrolipoamide dehydrogenase-binding protein of pyruvate dehydrogenase complex) (Lipoyl-containing pyruvate dehydrogenase complex component X)
412	Q80VP0	0.465999	0.645	Tectonin beta-propeller repeat-containing protein 1
413	P21460	0.465933	0.552307	Cystatin-C (Cystatin-3)
414	Q9R226	0.465922	0.532577	KH domain-containing, RNA-binding, signal transduction-associated protein 3 (RNA-binding protein Etoile) (Sam68-like mammalian protein 2) (SLM-2)
415	Q9D855	0.46571	0.548999	Cytochrome b-c1 complex subunit 7 (Complex III subunit 7) (Complex III subunit VII) (Ubiquinol-cytochrome c reductase complex 14 kDa protein)
416	Q8BXV2	0.465696	0.604166	BRI3-binding protein
417	P52760	0.465569	0.551678	2-iminobutanoate/2-iminopropanoate deaminase (EC 3.5.99.10) (Heat-responsive protein 12) (Reactive intermediate imine deaminase A homolog) (Translation inhibitor L-PSP ribonuclease)
418	Q9CPT4	0.465555	0.557542	Myeloid-derived growth factor (MYDGF)
419	Q61033	0.465422	0.552147	Lamina-associated polypeptide 2, isoforms alpha/zeta (Thymopoietin isoforms alpha/zeta) (TP alpha/zeta)
420	P97315	0.464866	0.659189	Cysteine and glycine-rich protein 1 (Cysteine-rich protein 1) (CRP) (CRP1)
421	Q9WV98	0.464793	0.562161	Mitochondrial import inner membrane translocase subunit Tim9
422	Q9D6E4	0.463891	0.550777	Tetratricopeptide repeat protein 9B
423	P62082	0.463856	0.514808	40S ribosomal protein S7
424	G3XA57	0.463715	0.593775	Rab11 family-interacting protein 2 (Rab11-FIP2)
425	P62245	0.463651	0.55563	40S ribosomal protein S15a
426	Q924T3	0.463549	0.74246	DNA repair protein XRCC4
427	P42128	0.463541	0.646896	Forkhead box protein K1 (Myocyte nuclear factor) (MNF)
428	Q9CQR2	0.463536	0.558205	40S ribosomal protein S21
429	Q78TU8	0.463352	0.632797	Actin-associated protein FAM107A
430	P14106	0.463109	0.563649	Complement C1q subcomponent subunit B
431	Q9WTX2	0.46291	0.638523	Interferon-inducible double-stranded RNA-dependent protein kinase activator A (PKR-associated protein X) (PKR-associating protein X) (RAX) (Protein activator of the interferon-induced protein kinase) (Protein kinase, interferon-inducible double-stranded RNA-dependent activator)
432	P62717	0.462896	0.563405	60S ribosomal protein L18a
433	P84089	0.462643	0.554578	Enhancer of rudimentary homolog
434	Q62276	0.462614	0.615484	Mediator of RNA polymerase II transcription subunit 22 (Mediator complex subunit 22) (Surfeit locus protein 5) (Surf-5)
435	P62911	0.462589	0.543683	60S ribosomal protein L32
436	Q922R8	0.462558	0.595208	Protein disulfide-isomerase A6 (EC 5.3.4.1) (Thioredoxin domain-containing protein 7)
437	P26883	0.46251	0.574905	Peptidyl-prolyl cis-trans isomerase FKBP1A (PPIase FKBP1A) (EC 5.2.1.8) (12 kDa FK506-binding protein) (12 kDa FKBP) (FKBP-12) (Calstabin-1) (FK506-binding protein 1A) (FKBP-1A) (Immunophilin FKBP12) (Rotamase)
438	Q80TY0	0.462376	0.561473	Formin-binding protein 1 (Formin-binding protein 17)
439	Q99PL5	0.462372	0.556372	Ribosome-binding protein 1 (Ribosome receptor protein) (RRp) (mRRp)
440	O35691	0.462273	0.585288	Pinin
441	P26043	0.462257	0.600199	Radixin (ESP10)
442	Q9WUC3	0.462187	0.539112	Lymphocyte antigen 6H (Ly-6H)
443	Q8BGD8	0.462084	0.586542	Cytochrome c oxidase assembly factor 6 homolog
444	P62806	0.462065	0.553655	Histone H4
445	P08553	0.462007	0.604445	Neurofilament medium polypeptide (NF-M) (160 kDa neurofilament protein) (Neurofilament 3) (Neurofilament triplet M protein)
446	Q9CR51	0.461911	0.680509	V-type proton ATPase subunit G 1 (V-ATPase subunit G 1) (V-ATPase 13 kDa subunit 1) (Vacuolar proton pump subunit G 1)
447	Q8R5C8	0.461851	0.581612	Zinc finger MYND domain-containing protein 11
448	Q8C996	0.461778	0.561517	Transmembrane protein 163 (Synaptic vesicle membrane protein of 31 kDa)
449	Q9D187	0.46172	0.537924	Cytosolic iron-sulfur assembly component 2B
450	P80315	0.461718	0.614537	T-complex protein 1 subunit delta (TCP-1-delta) (A45) (CCT-delta)
451	Q8K2H1	0.461614	0.513386	Periphilin-1
452	Q6PGF7	0.461243	0.522559	Exocyst complex component 8
453	P31324	0.461159	0.596033	cAMP-dependent protein kinase type II-beta regulatory subunit
454	P11087	0.461145	0.567864	Collagen alpha-1(I) chain (Alpha-1 type I collagen)
455	Q64433	0.460781	0.584348	10 kDa heat shock protein, mitochondrial (Hsp10) (10 kDa chaperonin) (Chaperonin 10) (CPN10)
456	Q64336	0.46077	0.557242	T-box brain protein 1 (T-brain-1) (TBR-1) (TES-56)
457	P70290	0.46076	0.550892	55 kDa erythrocyte membrane protein (p55) (Membrane protein, palmitoylated 1)
458	Q8K209	0.460623	0.563868	Adhesion G-protein coupled receptor G1
459	Q8K0T7	0.460531	0.591888	Protein unc-13 homolog C (Munc13-3)
460	P57774	0.460361	0.539447	Pro-neuropeptide Y [Cleaved into: Neuropeptide Y (Neuropeptide tyrosine) (NPY); C-flanking peptide of NPY (CPON)]
461	Q8BGS2	0.460299	0.595675	BolA-like protein 2
462	P62073	0.460194	0.590851	Mitochondrial import inner membrane translocase subunit Tim10
463	O88685	0.460167	0.570111	26S proteasome regulatory subunit 6A (26S proteasome AAA-ATPase subunit RPT5) (Proteasome 26S subunit ATPase 3) (Tat-binding protein 1) (TBP-1)
464	Q921M7	0.460016	0.537071	CYFIP-related Rac1 interactor B (Protein FAM49B)
465	Q9JKK7	0.460005	0.582234	Tropomodulin-2 (Neuronal tropomodulin) (N-Tmod)
466	Q9QUR7	0.459906	0.567306	Peptidyl-prolyl cis-trans isomerase NIMA-interacting 1 (EC 5.2.1.8) (Peptidyl-prolyl cis-trans isomerase Pin1) (PPIase Pin1)
467	Q9Z0L0	0.459832	0.577968	Trophoblast glycoprotein (5T4 oncofetal trophoblast glycoprotein) (5T4 oncotrophoblast glycoprotein) (Wnt-activated inhibitory factor 1) (WAIF1)
468	P97450	0.459785	0.611597	ATP synthase-coupling factor 6, mitochondrial (ATPase subunit F6) (ATP synthase peripheral stalk subunit F6)
469	Q4KUS2	0.459446	0.606569	Protein unc-13 homolog A (Munc13-1)
470	O08709	0.459274	0.568057	Peroxiredoxin-6
471	Q9CYL5	0.459268	0.5453	Golgi-associated plant pathogenesis-related protein 1 (GAPR-1) (Golgi-associated PR-1 protein) (Glioma pathogenesis-related protein 2) (GliPR 2)
472	Q9QZB1	0.459075	0.558755	Regulator of G-protein signaling 20
473	Q63912	0.458931	0.577674	Oligodendrocyte-myelin glycoprotein
474	Q9R0U0	0.458927	0.612954	Serine/arginine-rich splicing factor 10 (FUS-interacting serine-arginine-rich protein 1)
475	P97760	0.458848	0.54469	DNA-directed RNA polymerase II subunit RPB3 (RNA polymerase II subunit 3) (RNA polymerase II subunit B3) (DNA-directed RNA polymerase II 33 kDa polypeptide) (RPB33) (DNA-directed RNA polymerase II subunit C) (RPB31)
476	P02088	0.458707	0.541919	Hemoglobin subunit beta-1 (Beta-1-globin) (Hemoglobin beta-1 chain) (Hemoglobin beta-major chain)
477	Q9CYR0	0.458393	0.5681	Single-stranded DNA-binding protein, mitochondrial (Mt-SSB) (MtSSB)
478	Q8R0S4	0.458348	0.566012	Voltage-dependent L-type calcium channel subunit beta-4 (CAB4) (Calcium channel voltage-dependent subunit beta 4)
479	O88273	0.458284	0.55187	Gremlin-2
480	Q9DAU1	0.458208	0.521843	Protein canopy homolog 3 (Protein associated with Tlr4) (Trinucleotide repeat-containing gene 5 protein)
481	P53994	0.458031	0.558244	Ras-related protein Rab-2A (EC 3.6.5.2)
482	P57776	0.458022	0.528223	Elongation factor 1-delta (EF-1-delta)
483	Q99KV1	0.457967	0.542263	DnaJ homolog subfamily B member 11 (APOBEC1-binding protein 2) (ABBP-2) (ER-associated DNAJ) (ER-associated Hsp40 co-chaperone) (Endoplasmic reticulum DNA J domain-containing protein 3) (ER-resident protein ERdj3) (ERdj3) (ERj3p)
484	Q8K2H2	0.457906	0.597178	Deubiquitinase OTUD6B
485	Q9D6J6	0.457836	0.512603	NADH dehydrogenase [ubiquinone] flavoprotein 2, mitochondrial (EC 7.1.1.2) (NADH-ubiquinone oxidoreductase 24 kDa subunit)
486	P02798	0.457763	0.537241	Metallothionein-2 (MT-2) (Metallothionein-II) (MT-II)
487	Q9JJ61	0.457652	0.556062	Polypeptide N-acetylgalactosaminyltransferase 16
488	O54941	0.457627	0.588045	SWI/SNF-related matrix-associated actin-dependent regulator of chromatin subfamily E member 1 (BRG1-associated factor 57) (BAF57)
489	Q78PY7	0.457323	0.587185	Staphylococcal nuclease domain-containing protein 1 (EC 3.1.31.1) (100 kDa coactivator) (p100 co-activator)
490	Q6IFX2	0.457267	0.608414	Keratin, type I cytoskeletal 42
491	Q9JIA1	0.457203	0.553968	Leucine-rich glioma-inactivated protein 1
492	Q9R020	0.457184	0.595372	Zinc finger Ran-binding domain-containing protein 2 (Zinc finger protein 265) (Zinc finger, splicing)
493	P09541	0.457154	0.530605	Myosin light chain 4 (MLC1EMB) (Myosin light chain 1, atrial/fetal isoform) (MLC1A)
494	E9PUL5	0.456983	0.590238	Proline-rich transmembrane protein 2 (Dispanin subfamily B member 3) (DSPB3)
495	P27661	0.456948	0.532008	Histone H2AX (H2a/x) (Histone H2A.X)
496	Q91ZR1	0.456847	0.547181	Ras-related protein Rab-4B
497	Q9QYJ0	0.456796	0.557267	DnaJ homolog subfamily A member 2 (mDj3)
498	Q80SZ7	0.456777	0.59823	Guanine nucleotide-binding protein G(I)/G(S)/G(O) subunit gamma-5
499	Q9CWW6	0.456764	0.61191	Peptidyl-prolyl cis-trans isomerase NIMA-interacting 4 (EC 5.2.1.8) (Parvulin-14) (Par14) (Peptidyl-prolyl cis-trans isomerase Pin4) (PPIase Pin4) (Rotamase Pin4)
500	P62309	0.456666	0.57426	Small nuclear ribonucleoprotein G (snRNP-G) (Sm protein G) (Sm-G) (SmG)
501	P35436	0.456471	0.541258	Glutamate receptor ionotropic, NMDA 2A (GluN2A) (Glutamate [NMDA] receptor subunit epsilon-1) (N-methyl D-aspartate receptor subtype 2A) (NMDAR2A) (NR2A)
502	Q91X97	0.456169	0.536935	Neurocalcin-delta
503	P55088	0.456094	0.539833	Aquaporin-4 (AQP-4) (Mercurial-insensitive water channel) (MIWC) (WCH4)
504	Q9D1P4	0.455712	0.581818	Cysteine and histidine-rich domain-containing protein 1
505	Q8VCH8	0.455503	0.75542	UBX domain-containing protein 4 (Erasin) (UBX domain-containing protein 2)
506	Q61743	0.455353	0.631172	ATP-sensitive inward rectifier potassium channel 11
507	O08997	0.45523	0.617252	Copper transport protein ATOX1
508	Q9WV96	0.455098	0.566775	Mitochondrial import inner membrane translocase subunit Tim10 B (Mitochondrial import inner membrane translocase subunit Tim9 B) (TIMM10B) (Tim10b)
509	Q8BH66	0.455035	0.635389	Atlastin-1 (EC 3.6.5.-) (Spastic paraplegia 3A homolog)
510	Q6ZWV7	0.454962	0.641985	60S ribosomal protein L35
511	Q9QUP5	0.45471	0.553485	Hyaluronan and proteoglycan link protein 1 (Cartilage-linking protein 1) (Cartilage-link protein) (Proteoglycan link protein)
512	P54775	0.454693	0.510733	26S proteasome regulatory subunit 6B (26S proteasome AAA-ATPase subunit RPT3) (CIP21) (MB67-interacting protein) (MIP224) (Proteasome 26S subunit ATPase 4) (Tat-binding protein 7) (TBP-7)
513	P21126	0.454634	0.624988	Ubiquitin-like protein 4A
514	P61255	0.45449	0.557642	60S ribosomal protein L26 (Silica-induced gene 20 protein) (SIG-20)
515	Q9DAA6	0.454324	0.564896	Exosome complex component CSL4
516	Q8BUR9	0.45429	0.561099	Mitotic-spindle organizing protein 1 (Mitotic-spindle organizing protein associated with a ring of gamma-tubulin 1)
517	P61027	0.454054	0.558674	Ras-related protein Rab-10 (EC 3.6.5.2)
518	P04925	0.45398	0.572436	Major prion protein (PrP) (PrP27-30) (PrP33-35C) (CD antigen CD230)
519	P62908	0.453749	0.522384	40S ribosomal protein S3 (EC 4.2.99.18)
520	P53026	0.453714	0.531981	60S ribosomal protein L10a (CSA-19) (Neural precursor cell expressed developmentally down-regulated protein 6) (NEDD-6)
521	Q9DB34	0.453624	0.609294	Charged multivesicular body protein 2a (Chromatin-modifying protein 2a) (CHMP2a) (Vacuolar protein sorting-associated protein 2) (mVps2)
522	Q80U57	0.453562	0.588942	Regulating synaptic membrane exocytosis protein 3 (Nim3) (RIM3 gamma) (Rab-3-interacting molecule 3) (RIM 3)
523	P45591	0.453452	0.537904	Cofilin-2 (Cofilin, muscle isoform)
524	Q9WVE8	0.453443	0.624728	Protein kinase C and casein kinase substrate in neurons protein 2 (Syndapin-2) (Syndapin-II) (SdpII)
525	Q91VE6	0.453338	0.67452	MKI67 FHA domain-interacting nucleolar phosphoprotein (Nucleolar protein interacting with the FHA domain of pKI-67) (mNIFK)
526	Q6DFW4	0.453325	0.566042	Nucleolar protein 58 (MSSP) (Nucleolar protein 5) (SIK-similar protein)
527	Q8BGZ1	0.453251	0.552328	Hippocalcin-like protein 4
528	Q5HZI2	0.453244	0.584642	C2 calcium-dependent domain-containing protein 4C (Nuclear-localized factor 3) (Protein FAM148C)
529	Q99J31	0.453237	0.590928	Oligophrenin-1
530	P62761	0.453116	0.562632	Visinin-like protein 1 (VILIP) (Neural visinin-like protein 1) (NVL-1) (NVP-1)
531	Q63829	0.453068	0.640913	COMM domain-containing protein 3
532	Q9CPY4	0.452992	0.570032	Cyclin-dependent kinase 2-associated protein 2
533	O08807	0.452933	0.551795	Peroxiredoxin-4 (EC 1.11.1.24) (Antioxidant enzyme AOE372) (Peroxiredoxin IV) (Prx-IV) (Thioredoxin peroxidase AO372) (Thioredoxin-dependent peroxide reductase A0372) (Thioredoxin-dependent peroxiredoxin 4)
534	P28574	0.45261	0.594264	Protein max (Myc-associated factor X) (Myc-binding novel HLH/LZ protein) (Protein myn)
535	Q6ZQ18	0.452556	0.57911	Protein EFR3 homolog B
536	Q9QXT0	0.452556	0.534148	Protein canopy homolog 2 (MIR-interacting saposin-like protein) (Putative secreted protein ZSIG9) (Transmembrane protein 4)
537	P14131	0.45211	0.547771	40S ribosomal protein S16
538	P25785	0.452023	0.539333	Metalloproteinase inhibitor 2 (Tissue inhibitor of metalloproteinases 2) (TIMP-2)
539	Q9CR86	0.452003	0.594942	Calcium-regulated heat stable protein 1 (Calcium-regulated heat-stable protein of 24 kDa) (CRHSP-24)
540	Q6KAU4	0.451547	0.591853	Multivesicular body subunit 12B (ESCRT-I complex subunit MVB12B) (Protein FAM125B)
541	Q9CQA9	0.451498	0.535013	Cancer-related nucleoside-triphosphatase homolog (NTPase) (EC 3.6.1.15) (Nucleoside triphosphate phosphohydrolase)
542	Q3UN16	0.451482	0.566012	Probable G-protein coupled receptor 162
543	Q91VW3	0.451312	0.564778	SH3 domain-binding glutamic acid-rich-like protein 3
544	Q923Z0	0.451269	0.553162	G-protein coupled receptor family C group 5 member B (Retinoic acid-induced gene 2 protein) (RAIG-2)
545	P62313	0.451197	0.575643	U6 snRNA-associated Sm-like protein LSm6
546	Q9CZ44	0.451177	0.575182	NSFL1 cofactor p47 (p97 cofactor p47)
547	P97370	0.450938	0.56454	Sodium/potassium-transporting ATPase subunit beta-3
548	Q8VD33	0.450849	0.619618	Small glutamine-rich tetratricopeptide repeat-containing protein beta
549	Q91X96	0.450799	0.547874	Guanine nucleotide exchange factor MSS4
550	Q7TMF3	0.45074	0.537166	NADH dehydrogenase [ubiquinone] 1 alpha subcomplex subunit 12
551	Q8WTY4	0.450666	0.613821	Anamorsin
552	Q61151	0.450651	0.566158	Serine/threonine-protein phosphatase 2A 56 kDa regulatory subunit epsilon isoform
553	O08539	0.450642	0.570379	Myc box-dependent-interacting protein 1 (Amphiphysin II) (Amphiphysin-like protein) (Bridging integrator 1) (SH3 domain-containing protein 9)
554	P62746	0.450635	0.529369	Rho-related GTP-binding protein RhoB
555	Q5SRX1	0.450465	0.518042	TOM1-like protein 2 (Target of Myb-like protein 2)
556	Q62048	0.450363	0.55937	Astrocytic phosphoprotein PEA-15 (15 kDa phosphoprotein enriched in astrocytes)
557	Q922S4	0.450239	0.67067	cGMP-dependent 3',5'-cyclic phosphodiesterase (EC 3.1.4.17) (Cyclic GMP-stimulated phosphodiesterase) (CGS-PDE) (cGSPDE)
558	P20033	0.45013	0.50045	Platelet-derived growth factor subunit A
559	P62270	0.449993	0.54986	40S ribosomal protein S18 (Ke-3) (Ke3)
560	P14115	0.449885	0.639139	60S ribosomal protein L27a (L29)
561	O35465	0.44981	0.566046	Peptidyl-prolyl cis-trans isomerase FKBP8 (PPIase FKBP8) (EC 5.2.1.8) (38 kDa FK506-binding protein) (38 kDa FKBP) (FKBP-38) (mFKBP38) (FK506-binding protein 8) (FKBP-8) (FKBPR38) (Rotamase)
562	Q8K3J1	0.449798	0.624738	NADH dehydrogenase [ubiquinone] iron-sulfur protein 8, mitochondrial (EC 7.1.1.2) (Complex I-23kD) (CI-23kD) (NADH-ubiquinone oxidoreductase 23 kDa subunit)
563	P62830	0.449667	0.54418	60S ribosomal protein L23
564	P02802	0.44959	0.535246	Metallothionein-1 (MT-1) (Metallothionein-I) (MT-I)
565	Q6PDY2	0.449585	0.533819	2-aminoethanethiol dioxygenase (EC 1.13.11.19) (Cysteamine dioxygenase)
566	Q9R0Q7	0.449556	0.543817	Prostaglandin E synthase 3 (EC 5.3.99.3) (Cytosolic prostaglandin E2 synthase) (cPGES) (Hsp90 co-chaperone) (Progesterone receptor complex p23) (Sid 3177) (Telomerase-binding protein p23)
567	Q50H33	0.449539	0.567354	BTB/POZ domain-containing protein KCTD8
568	Q9R0Q4	0.449485	0.573484	Mortality factor 4-like protein 2 (MORF-related gene X protein) (Sid 393) (Transcription factor-like protein MRGX)
569	Q8K2C6	0.449467	0.524102	NAD-dependent protein deacylase sirtuin-5, mitochondrial (EC 2.3.1.-) (Regulatory protein SIR2 homolog 5) (SIR2-like protein 5)
570	P43277	0.449346	0.595145	Histone H1.3
571	P56812	0.449281	0.49548	Programmed cell death protein 5 (TF-1 cell apoptosis-related protein 19) (Protein TFAR19)
572	Q922B2	0.449178	0.566619	Aspartate--tRNA ligase, cytoplasmic (EC 6.1.1.12) (Aspartyl-tRNA synthetase) (AspRS)
573	P23927	0.449122	0.557767	Alpha-crystallin B chain (Alpha(B)-crystallin) (P23)
574	Q6PHZ5	0.449078	0.609349	Putative RNA-binding protein 15B (RNA-binding motif protein 15B)
575	P63040	0.449064	0.591643	Complexin-1 (921-S) (Complexin I) (CPX I) (Synaphin-2)
576	Q6PFD5	0.449058	0.562228	Disks large-associated protein 3 (DAP-3) (PSD-95/SAP90-binding protein 3) (SAP90/PSD-95-associated protein 3) (SAPAP3)
577	Q6NZQ6	0.449016	0.526548	Zinc finger protein 740
578	Q9WVA2	0.448927	0.547942	Mitochondrial import inner membrane translocase subunit Tim8 A
579	P42208	0.448891	0.559648	Septin-2 (Neural precursor cell expressed developmentally down-regulated protein 5) (NEDD-5)
580	P01865	0.448717	0.507256	Ig gamma-2A chain C region, membrane-bound form
581	Q6PA06	0.448679	0.635503	Atlastin-2
582	Q7TPR4	0.448567	0.600173	Alpha-actinin-1 (Alpha-actinin cytoskeletal isoform) (F-actin cross-linking protein) (Non-muscle alpha-actinin-1)
583	Q78J03	0.448477	0.558723	Methionine-R-sulfoxide reductase B2, mitochondrial
584	Q2VPQ9	0.448435	0.52616	Chromatin modification-related protein MEAF6 (MYST/Esa1-associated factor 6) (Esa1-associated factor 6 homolog) (Protein EAF6 homolog)
585	P84104	0.447921	0.603222	Serine/arginine-rich splicing factor 3 (Pre-mRNA-splicing factor SRP20) (Protein X16) (Splicing factor, arginine/serine-rich 3)
586	Q9WUD1	0.447902	0.520942	E3 ubiquitin-protein ligase CHIP (EC 2.3.2.27) (Carboxy terminus of Hsp70-interacting protein) (RING-type E3 ubiquitin transferase CHIP) (STIP1 homology and U box-containing protein 1)
587	Q9D8S9	0.447858	0.581831	BolA-like protein 1
588	Q99LR1	0.447534	0.559568	Lysophosphatidylserine lipase ABHD12 (EC 3.1.1.-) (2-arachidonoylglycerol hydrolase ABHD12) (Abhydrolase domain-containing protein 12) (Monoacylglycerol lipase ABHD12) (EC 3.1.1.23) (Oxidized phosphatidylserine lipase ABHD12) (EC 3.1.-.-)
589	P19783	0.447432	0.611084	Cytochrome c oxidase subunit 4 isoform 1, mitochondrial (Cytochrome c oxidase polypeptide IV) (Cytochrome c oxidase subunit IV isoform 1) (COX IV-1)
590	Q9ER72	0.447245	0.543618	Cysteine--tRNA ligase, cytoplasmic (EC 6.1.1.16) (Cysteinyl-tRNA synthetase) (CysRS)
591	P97430	0.447209	0.540549	Antileukoproteinase (ALP) (Secretory leukocyte protease inhibitor)
592	Q62442	0.447117	0.664315	Vesicle-associated membrane protein 1
593	Q8R1F0	0.446989	0.53086	Leydig cell tumor 10 kDa protein homolog
594	O08915	0.44696	0.554911	AH receptor-interacting protein (AIP) (Aryl-hydrocarbon receptor-interacting protein)
595	P62307	0.446784	0.559419	Small nuclear ribonucleoprotein F (snRNP-F) (Sm protein F) (Sm-F) (SmF)
596	Q5SQX6	0.44672	0.54095	Cytoplasmic FMR1-interacting protein 2 (p53-inducible protein 121)
597	P06537	0.446682	0.497881	Glucocorticoid receptor (GR) (Nuclear receptor subfamily 3 group C member 1)
598	O70166	0.446527	0.640761	Stathmin-3 (Hippocampus abundant transcript 3) (SCG10-like protein) (SCG10-related protein HiAT3)
599	Q9D8Z2	0.446431	0.556119	TP53-regulated inhibitor of apoptosis 1
600	O55013	0.446315	0.554639	Trafficking protein particle complex subunit 3 (BET3 homolog)
601	Q9CZX8	0.446238	0.520923	40S ribosomal protein S19
602	Q8C6E0	0.446196	0.651212	Cilia- and flagella-associated protein 36
603	Q9D823	0.446056	0.52428	60S ribosomal protein L37
604	Q9R0P5	0.44601	0.532733	Destrin (Actin-depolymerizing factor) (ADF) (Sid 23)
605	P25444	0.445954	0.543053	40S ribosomal protein S2 (40S ribosomal protein S4) (Protein LLRep3)
606	Q9ER35	0.445911	0.515996	Fructosamine-3-kinase
607	Q9QUI0	0.445544	0.530306	Transforming protein RhoA (EC 3.6.5.2)
608	P97300	0.44547	0.564038	Neuroplastin (Stromal cell-derived receptor 1) (SDR-1)
609	Q64522	0.445417	0.547646	Histone H2A type 2-B
610	P62196	0.44538	0.51963	26S proteasome regulatory subunit 8 (26S proteasome AAA-ATPase subunit RPT6) (Proteasome 26S subunit ATPase 5) (Proteasome subunit p45) (p45/SUG) (mSUG1)
611	Q9EQS3	0.445354	0.59375	c-Myc-binding protein
612	P18760	0.445268	0.516557	Cofilin-1 (Cofilin, non-muscle isoform)
613	P09103	0.445209	0.619803	Protein disulfide-isomerase (PDI) (EC 5.3.4.1) (Cellular thyroid hormone-binding protein) (Endoplasmic reticulum resident protein 59) (ER protein 59) (ERp59) (Prolyl 4-hydroxylase subunit beta) (p55)
614	Q9EPV8	0.445204	0.581952	Ubiquitin-like protein 5
615	Q9DCS9	0.44513	0.513181	NADH dehydrogenase [ubiquinone] 1 beta subcomplex subunit 10 (Complex I-PDSW) (CI-PDSW) (NADH-ubiquinone oxidoreductase PDSW subunit)
616	Q5DTY9	0.444799	0.579889	BTB/POZ domain-containing protein KCTD16
617	O55142	0.444766	0.559793	60S ribosomal protein L35a
618	Q8BRN9	0.444211	0.56865	Coiled-coil and C2 domain-containing protein 1B
619	P23819	0.44418	0.573781	Glutamate receptor 2 (GluR-2) (AMPA-selective glutamate receptor 2) (GluR-B) (GluR-K2) (Glutamate receptor ionotropic, AMPA 2) (GluA2)
620	Q91YJ3	0.444132	0.533713	Thymocyte nuclear protein 1 (Thymocyte protein Thy28) (mThy28)
621	P60521	0.444128	0.535668	Gamma-aminobutyric acid receptor-associated protein-like 2 (GABA(A) receptor-associated protein-like 2) (Golgi-associated ATPase enhancer of 16 kDa) (GATE-16)
622	Q8BFU2	0.444036	0.534849	Histone H2A type 3 (H2A-clustered histone 25)
623	Q99LH9	0.443926	0.561154	SH3 domain-binding protein 5-like (SH3BP-5-like)
624	Q8BX10	0.443906	0.570855	Serine/threonine-protein phosphatase PGAM5, mitochondrial (EC 3.1.3.16) (Phosphoglycerate mutase family member 5)
625	Q8K2K6	0.443875	0.511611	Arf-GAP domain and FG repeat-containing protein 1 (HIV-1 Rev-binding protein homolog) (Nucleoporin-like protein RIP)
626	P0DP27	0.443507	0.600424	Calmodulin-2
627	Q9EQC5	0.443486	0.592861	N-terminal kinase-like protein
628	Q8CEG5	0.443463	0.511456	Coiled-coil domain-containing protein 28B
629	Q9CZJ1	0.44338	0.609162	Probable U3 small nucleolar RNA-associated protein 11 (U3 snoRNA-associated protein 11) (UTP11-like protein)
630	P63089	0.443278	0.692091	Pleiotrophin (PTN) (Heparin-binding brain mitogen) (HBBM) (Heparin-binding growth factor 8) (HBGF-8) (Heparin-binding growth-associated molecule) (HB-GAM) (Heparin-binding neutrophic factor) (HBNF) (Osteoblast-specific factor 1) (OSF-1)
631	Q8C2Q3	0.443151	0.529856	RNA-binding protein 14 (RNA-binding motif protein 14)
632	P54285	0.443121	0.532947	Voltage-dependent L-type calcium channel subunit beta-3 (CAB3) (Calcium channel voltage-dependent subunit beta 3) (CCHB3)
633	Q6A068	0.443108	0.493168	Cell division cycle 5-like protein (Cdc5-like protein)
634	Q60865	0.443082	0.618482	Caprin-1 (Cytoplasmic activation- and proliferation-associated protein 1) (GPI-anchored membrane protein 1) (GPI-anchored protein p137) (GPI-p137) (p137GPI) (Membrane component chromosome 11 surface marker 1) (RNA granule protein 105)
635	Q91V41	0.44302	0.549485	Ras-related protein Rab-14
636	Q0VE82	0.442913	0.558966	Copine-7
637	P47708	0.442867	0.580602	Rabphilin-3A (Exophilin-1)
638	Q08331	0.442695	0.518905	Calretinin
639	Q6P069	0.44268	0.512302	Sorcin
640	P20108	0.442663	0.528586	Thioredoxin-dependent peroxide reductase, mitochondrial (EC 1.11.1.24) (Antioxidant protein 1) (AOP-1) (PRX III) (Perioredoxin-3) (Protein MER5) (Thioredoxin-dependent peroxiredoxin 3)
641	Q9CVB6	0.442634	0.523583	Actin-related protein 2/3 complex subunit 2 (Arp2/3 complex 34 kDa subunit) (p34-ARC)
642	P62301	0.442629	0.518414	40S ribosomal protein S13
643	P62334	0.442503	0.53585	26S proteasome regulatory subunit 10B (26S proteasome AAA-ATPase subunit RPT4) (Proteasome 26S subunit ATPase 6) (Proteasome subunit p42)
644	Q64299	0.442339	0.635977	CCN family member 3 (Cellular communication network factor 3) (Nephroblastoma-overexpressed gene protein homolog) (Protein NOV homolog) (NovH)
645	O09164	0.442299	0.605865	Extracellular superoxide dismutase [Cu-Zn]
646	P35283	0.442246	0.561048	Ras-related protein Rab-12 (Rab-13)
647	P41105	0.442184	0.530832	60S ribosomal protein L28
648	P12367	0.442143	0.555373	cAMP-dependent protein kinase type II-alpha regulatory subunit
649	Q9CQI6	0.442093	0.521993	Coactosin-like protein
650	Q9JII5	0.442051	0.524114	DAZ-associated protein 1 (Deleted in azoospermia-associated protein 1)
651	Q9JM76	0.442042	0.518016	Actin-related protein 2/3 complex subunit 3 (Arp2/3 complex 21 kDa subunit) (p21-ARC)
652	Q9D832	0.442032	0.508029	DnaJ homolog subfamily B member 4
653	P16045	0.441986	0.536427	Galectin-1
654	P28184	0.441974	0.544655	Metallothionein-3 (MT-3) (Growth inhibitory factor) (GIF) (Metallothionein-III) (MT-III)
655	Q03265	0.441731	0.500277	ATP synthase subunit alpha, mitochondrial (ATP synthase F1 subunit alpha)
656	Q6PHZ8	0.441721	0.551218	Kv channel-interacting protein 4
657	Q9D898	0.44168	0.5362	Actin-related protein 2/3 complex subunit 5-like protein (Arp2/3 complex 16 kDa subunit 2) (ARC16-2)
658	O55131	0.441457	0.574236	Septin-7 (CDC10 protein homolog)
659	Q80YR5	0.441083	0.549095	Scaffold attachment factor B2 (SAF-B2)
660	P62897	0.441042	0.55741	Cytochrome c, somatic
661	Q64523	0.440981	0.528114	Histone H2A type 2-C (H2A-clustered histone 20) (H2a-613B)
662	Q9CPR4	0.440947	0.529441	60S ribosomal protein L17
663	Q9D1K2	0.440847	0.516187	V-type proton ATPase subunit F (V-ATPase subunit F) (V-ATPase 14 kDa subunit) (Vacuolar proton pump subunit F)
664	P15209	0.440796	0.602079	BDNF/NT-3 growth factors receptor (EC 2.7.10.1) (GP145-TrkB/GP95-TrkB) (Trk-B) (Neurotrophic tyrosine kinase receptor type 2) (TrkB tyrosine kinase)
665	P31786	0.440788	0.55356	Acyl-CoA-binding protein (ACBP) (Diazepam-binding inhibitor) (DBI) (Endozepine) (EP)
666	Q8VD37	0.440572	0.545772	SH3-containing GRB2-like protein 3-interacting protein 1 (Endophilin-3-interacting protein)
667	Q3UCQ1	0.440489	0.618296	Forkhead box protein K2 (Cellular transcription factor ILF-1) (Interleukin enhancer-binding factor 1)
668	P63250	0.440317	0.60806	G protein-activated inward rectifier potassium channel 1 (GIRK-1) (Inward rectifier K(+) channel Kir3.1) (Potassium channel, inwardly rectifying subfamily J member 3)
669	P62960	0.440221	0.633463	Y-box-binding protein 1 (YB-1) (CCAAT-binding transcription factor I subunit A) (CBF-A) (DNA-binding protein B) (DBPB) (Enhancer factor I subunit A) (EFI-A) (Nuclease-sensitive element-binding protein 1) (Y-box transcription factor)
670	P97461	0.440122	0.490648	40S ribosomal protein S5 [Cleaved into: 40S ribosomal protein S5, N-terminally processed]
671	Q80X80	0.440092	0.558244	Phospholipid transfer protein C2CD2L (C2 domain-containing protein 2-like) (Transmembrane protein 24)
672	P62849	0.440036	0.578077	40S ribosomal protein S24
673	Q80UP8	0.439831	0.546992	Sodium-dependent phosphate transporter 2
674	Q8K341	0.439446	0.516437	Alpha-tubulin N-acetyltransferase 1 (Alpha-TAT) (Alpha-TAT1) (TAT) (EC 2.3.1.108) (Acetyltransferase mec-17 homolog)
675	P01942	0.439336	0.542699	Hemoglobin subunit alpha (Alpha-globin) (Hemoglobin alpha chain) [Cleaved into: Hemopressin]
676	Q3V4B5	0.439204	0.578304	COMM domain-containing protein 6
677	P62814	0.439085	0.520775	V-type proton ATPase subunit B, brain isoform (V-ATPase subunit B 2) (Endomembrane proton pump 58 kDa subunit) (Vacuolar proton pump subunit B 2)
678	Q6PR54	0.439019	0.536854	Telomere-associated protein RIF1 (Rap1-interacting factor 1 homolog) (mRif1)
679	Q9JJI8	0.438938	0.575002	60S ribosomal protein L38
680	P35564	0.438865	0.528025	Calnexin
681	Q64524	0.43877	0.554929	Histone H2B type 2-E (H2B-clustered histone 21) (H2b 613)
682	P34022	0.43872	0.551943	Ran-specific GTPase-activating protein (HpaII tiny fragments locus 9a protein) (Ran-binding protein 1) (RANBP1)
683	Q99KQ4	0.438637	0.515968	Nicotinamide phosphoribosyltransferase (NAmPRTase) (Nampt) (EC 2.4.2.12) (Pre-B-cell colony-enhancing factor 1 homolog) (PBEF) (Visfatin)
684	P62858	0.438565	0.552102	40S ribosomal protein S28
685	Q8BZR9	0.438504	0.52628	Nuclear cap-binding protein subunit 3
686	P42669	0.438487	0.618755	Transcriptional activator protein Pur-alpha (Purine-rich single-stranded DNA-binding protein alpha)
687	P62869	0.438448	0.555193	Elongin-B (EloB) (Elongin 18 kDa subunit) (RNA polymerase II transcription factor SIII subunit B) (SIII p18) (Transcription elongation factor B polypeptide 2)
688	P46638	0.43844	0.572719	Ras-related protein Rab-11B
689	Q00915	0.438338	0.526143	Retinol-binding protein 1 (Cellular retinol-binding protein) (CRBP) (Cellular retinol-binding protein I) (CRBP-I) (mCRBPI)
690	P47963	0.438295	0.51976	60S ribosomal protein L13 (A52)
691	O54991	0.438149	0.542251	Contactin-associated protein 1 (Caspr) (Caspr1) (MHDNIV) (NCP1) (Neurexin IV) (Neurexin-4) (Paranodin)
692	Q8CGP7	0.438129	0.532752	Histone H2A type 1-K
693	Q7M6Z0	0.438113	0.518533	Reticulon-4 receptor-like 2
694	P62077	0.437921	0.530495	Mitochondrial import inner membrane translocase subunit Tim8 B
695	Q9QUM9	0.437789	0.490562	Proteasome subunit alpha type-6 (Macropain iota chain) (Multicatalytic endopeptidase complex iota chain) (Proteasome iota chain)
696	Q9QZB9	0.437699	0.54085	Dynactin subunit 5 (Dynactin subunit p25)
697	Q9CQ49	0.437655	0.524186	Nuclear cap-binding protein subunit 2 (20 kDa nuclear cap-binding protein) (NCBP 20 kDa subunit) (CBP20)
698	P26369	0.437651	0.523072	Splicing factor U2AF 65 kDa subunit (U2 auxiliary factor 65 kDa subunit) (U2 snRNP auxiliary factor large subunit)
699	Q9JLV6	0.437614	0.500377	Bifunctional polynucleotide phosphatase/kinase
700	P62855	0.437602	0.519514	40S ribosomal protein S26
701	O88845	0.437566	0.504185	A-kinase anchor protein 10, mitochondrial (AKAP-10) (Dual specificity A kinase-anchoring protein 2) (D-AKAP-2) (Protein kinase A-anchoring protein 10) (PRKA10)
702	Q91W50	0.437538	0.577562	Cold shock domain-containing protein E1
703	P23818	0.437525	0.557666	Glutamate receptor 1 (GluR-1) (AMPA-selective glutamate receptor 1) (GluR-A) (GluR-K1) (Glutamate receptor ionotropic, AMPA 1) (GluA1)
704	Q91WE1	0.437474	0.570983	Sorting nexin-15
705	Q9JKB3	0.437424	0.61109	Y-box-binding protein 3
706	Q5SQF8	0.437369	0.526323	Histone deacetylase complex subunit SAP30L (Sin3 corepressor complex subunit SAP30L) (Sin3-associated protein p30-like)
707	Q80WM4	0.437336	0.538909	Hyaluronan and proteoglycan link protein 4 (Brain link protein 2)
708	Q5RJG1	0.436951	0.536458	Nucleolar protein 10
709	Q99JP4	0.436789	0.552487	Anaphase-promoting complex subunit CDC26 (Cell division cycle protein 26 homolog)
710	A2A5R2	0.436788	0.563589	Brefeldin A-inhibited guanine nucleotide-exchange protein 2 (Brefeldin A-inhibited GEP 2) (ADP-ribosylation factor guanine nucleotide-exchange factor 2)
711	P12787	0.436783	0.541767	Cytochrome c oxidase subunit 5A, mitochondrial (Cytochrome c oxidase polypeptide Va)
712	P80313	0.436719	0.562033	T-complex protein 1 subunit eta (TCP-1-eta) (CCT-eta)
713	Q9DBS2	0.436656	0.540801	Tumor protein p63-regulated gene 1-like protein (Mossy fiber terminal-associated vertebrate-specific presynaptic protein) (Protein FAM79A)
714	A2AF47	0.436587	0.555661	Dedicator of cytokinesis protein 11 (Activated Cdc42-associated guanine nucleotide exchange factor) (ACG) (Zizimin-2)
715	Q8R361	0.4365	0.556341	Rab11 family-interacting protein 5 (Rab11-FIP5) (Rab11-interacting protein Rip11)
716	Q9CQU0	0.436433	0.506588	Thioredoxin domain-containing protein 12 (EC 1.8.4.2) (Endoplasmic reticulum resident protein 19) (ER protein 19) (ERp19) (Thioredoxin-like protein p19)
717	P62821	0.436413	0.521647	Ras-related protein Rab-1A (EC 3.6.5.2) (YPT1-related protein)
718	O88746	0.436346	0.515861	Target of Myb1 membrane trafficking protein (Target of Myb protein 1)
719	E9PZ19	0.436279	0.557657	Protein turtle homolog B
720	Q5SVQ0	0.435855	0.544151	Histone acetyltransferase KAT7 (EC 2.3.1.48) (Histone acetyltransferase binding to ORC1) (Lysine acetyltransferase 7) (MOZ, YBF2/SAS3, SAS2 and TIP60 protein 2) (MYST-2)
721	O55125	0.435666	0.5089	Protein NipSnap homolog 1 (NipSnap1)
722	P35293	0.435086	0.52994	Ras-related protein Rab-18
723	Q91VZ6	0.435075	0.531566	Stromal membrane-associated protein 1
724	Q8BGD9	0.434998	0.551281	Eukaryotic translation initiation factor 4B (eIF-4B)
725	Q9QYB1	0.434813	0.496235	Chloride intracellular channel protein 4
726	Q9CQQ8	0.434785	0.562736	U6 snRNA-associated Sm-like protein LSm7
727	Q9JJZ4	0.434689	0.504263	Ubiquitin-conjugating enzyme E2 J1
728	O70252	0.434547	0.529259	Heme oxygenase 2 (HO-2) (EC 1.14.14.18) [Cleaved into: Heme oxygenase 2 soluble form]
729	P84096	0.434536	0.513636	Rho-related GTP-binding protein RhoG (Sid 10750)
730	O35295	0.434514	0.531061	Transcriptional activator protein Pur-beta (Purine-rich element-binding protein B) (Vascular actin single-stranded DNA-binding factor 2 p44 component)
731	Q9JLB0	0.434506	0.540053	Protein PALS2 (Dlgh4 protein) (MAGUK p55 subfamily member 6) (P55T protein) (Protein associated with Lin-7 2)
732	Q8VCQ3	0.43445	0.536794	Nuclear receptor-binding factor 2 (NRBF-2)
733	Q91XF0	0.434166	0.519182	Pyridoxine-5'-phosphate oxidase (EC 1.4.3.5) (Pyridoxamine-phosphate oxidase)
734	P46471	0.434111	0.525164	26S proteasome regulatory subunit 7 (26S proteasome AAA-ATPase subunit RPT1) (Proteasome 26S subunit ATPase 2)
735	Q9CR95	0.434084	0.582844	Adaptin ear-binding coat-associated protein 1
736	Q99JR1	0.433989	0.49929	Sideroflexin-1
737	Q9D2U9	0.433967	0.563415	H2B.U histone 2 (Histone H2B type 3-A)
738	Q80WC7	0.433949	0.541301	Arf-GAP domain and FG repeat-containing protein 2
739	P70205	0.433797	0.538145	Pituitary adenylate cyclase-activating polypeptide type I receptor
740	O88910	0.433759	0.525315	MAGUK p55 subfamily member 3 (Discs large homolog 3) (Protein MPP3)
741	Q91VR5	0.433755	0.565786	ATP-dependent RNA helicase DDX1 (EC 3.6.4.13) (DEAD box protein 1)
742	O35393	0.433693	0.638162	Ephrin-B3
743	Q64525	0.433687	0.558835	Histone H2B type 2-B
744	Q9D7V2	0.433613	0.62319	LysM and putative peptidoglycan-binding domain-containing protein 2
745	Q9CY27	0.433575	0.54601	Very-long-chain enoyl-CoA reductase (EC 1.3.1.93) (Synaptic glycoprotein SC2) (Trans-2,3-enoyl-CoA reductase) (TER)
746	P51880	0.433496	0.528721	Fatty acid-binding protein, brain (Brain lipid-binding protein) (BLBP) (Brain-type fatty acid-binding protein) (B-FABP) (Fatty acid-binding protein 7)
747	Q9CQP3	0.433212	0.51719	Coiled-coil-helix-coiled-coil-helix domain-containing protein 5
748	Q9CQ69	0.433009	0.577187	Cytochrome b-c1 complex subunit 8 (Complex III subunit 8) (Complex III subunit VIII) (Ubiquinol-cytochrome c reductase complex 9.5 kDa protein) (Ubiquinol-cytochrome c reductase complex ubiquinone-binding protein QP-C)
749	P43275	0.432967	0.529295	Histone H1.1 (H1 VAR.3) (Histone H1a) (H1a)
750	P56480	0.432915	0.528093	ATP synthase subunit beta, mitochondrial (EC 7.1.2.2) (ATP synthase F1 subunit beta)
751	Q9D358	0.432887	0.515809	Low molecular weight phosphotyrosine protein phosphatase (LMW-PTP) (LMW-PTPase) (EC 3.1.3.48) (Low molecular weight cytosolic acid phosphatase) (EC 3.1.3.2)
752	Q64735	0.432881	0.512474	Complement component receptor 1-like protein
753	Q8R0L9	0.43287	0.605529	Transcriptional adapter 3 (ADA3 homolog) (mADA3) (Transcriptional adapter 3-like) (ADA3-like protein)
754	Q922B1	0.432805	0.522001	ADP-ribose glycohydrolase MACROD1
755	P63001	0.432804	0.503428	Ras-related C3 botulinum toxin substrate 1
756	P60766	0.432768	0.511717	Cell division control protein 42 homolog (EC 3.6.5.2) (G25K GTP-binding protein)
757	Q9Z2U0	0.432609	0.523413	Proteasome subunit alpha type-7 (Proteasome subunit RC6-1)
758	Q9CPW4	0.432598	0.535817	Actin-related protein 2/3 complex subunit 5 (Arp2/3 complex 16 kDa subunit) (p16-ARC)
759	Q9JKV1	0.432581	0.52379	Proteasomal ubiquitin receptor ADRM1 (110 kDa cell membrane glycoprotein) (Gp110) (Adhesion-regulating molecule 1) (ARM-1) (Rpn13 homolog)
760	P62305	0.432478	0.561849	Small nuclear ribonucleoprotein E
761	Q9D1G1	0.432399	0.515225	Ras-related protein Rab-1B (EC 3.6.5.2)
762	P47746	0.432282	0.508446	Cannabinoid receptor 1
763	P80318	0.432252	0.552791	T-complex protein 1 subunit gamma (TCP-1-gamma) (CCT-gamma) (Matricin) (mTRiC-P5)
764	Q9R1Q8	0.432221	0.506968	Transgelin-3 (Neuronal protein NP25)
765	P97819	0.432184	0.53318	85/88 kDa calcium-independent phospholipase A2
766	Q99PL6	0.432183	0.584821	UBX domain-containing protein 6 (UBX domain-containing protein 1)
767	Q6ZQ82	0.432071	0.581504	Rho GTPase-activating protein 26 (Rho-type GTPase-activating protein 26)
768	Q8K070	0.431945	0.540469	Sterile alpha motif domain-containing protein 14 (SAM domain-containing protein 14)
769	P63038	0.431937	0.542259	60 kDa heat shock protein, mitochondrial (EC 5.6.1.7) (60 kDa chaperonin) (Chaperonin 60) (CPN60) (HSP-65) (Heat shock protein 60) (HSP-60) (Hsp60) (Mitochondrial matrix protein P1)
770	Q99KB8	0.431916	0.502369	Hydroxyacylglutathione hydrolase, mitochondrial (EC 3.1.2.6) (Glyoxalase II) (Glx II)
771	P21279	0.431758	0.501862	Guanine nucleotide-binding protein G(q) subunit alpha
772	Q9D0W5	0.431678	0.518849	Peptidyl-prolyl cis-trans isomerase-like 1
773	Q8R0A7	0.431598	0.511047	Uncharacterized protein KIAA0513
774	P56395	0.43143	0.577264	Cytochrome b5
775	P14231	0.431429	0.550294	Sodium/potassium-transporting ATPase subunit beta-2 (Adhesion molecule in glia) (AMOG) (Sodium/potassium-dependent ATPase subunit beta-2)
776	P26040	0.43134	0.579647	Ezrin (Cytovillin) (Villin-2) (p81)
777	Q9D0M1	0.431326	0.527081	Phosphoribosyl pyrophosphate synthase-associated protein 1
778	P16330	0.431297	0.500281	2',3'-cyclic-nucleotide 3'-phosphodiesterase (CNP) (CNPase) (EC 3.1.4.37)
779	Q8BMF4	0.431294	0.585793	Dihydrolipoyllysine-residue acetyltransferase component of pyruvate dehydrogenase complex, mitochondrial (EC 2.3.1.12) (Dihydrolipoamide acetyltransferase component of pyruvate dehydrogenase complex) (Pyruvate dehydrogenase complex component E2) (PDC-E2) (PDCE2)
780	P70271	0.431191	0.570733	PDZ and LIM domain protein 4 (LIM protein RIL) (Reversion-induced LIM protein)
781	Q9CPU0	0.430812	0.50806	Lactoylglutathione lyase (EC 4.4.1.5) (Aldoketomutase) (Glyoxalase I) (Glx I) (Ketone-aldehyde mutase) (Methylglyoxalase) (S-D-lactoylglutathione methylglyoxal lyase)
782	Q9QUG9	0.430703	0.49782	RAS guanyl-releasing protein 2 (Calcium and DAG-regulated guanine nucleotide exchange factor I) (CalDAG-GEFI) (F25B3.3 kinase-like protein)
783	Q8R4E6	0.430469	0.552308	Purine-rich element-binding protein gamma
784	Q3U0V1	0.430452	0.543618	Far upstream element-binding protein 2 (FUSE-binding protein 2) (KH type-splicing regulatory protein) (KSRP)
785	Q9CU62	0.430441	0.534186	Structural maintenance of chromosomes protein 1A (SMC protein 1A) (SMC-1-alpha) (SMC-1A) (Chromosome segregation protein SmcB) (Sb1.8)
786	Q8CHP8	0.430388	0.510832	Glycerol-3-phosphate phosphatase (G3PP) (EC 3.1.3.21) (Aspartate-based ubiquitous Mg(2+)-dependent phosphatase) (AUM) (EC 3.1.3.48) (Phosphoglycolate phosphatase) (PGP)
787	Q64331	0.430378	0.553087	Unconventional myosin-VI (Protein twist) (Unconventional myosin-6)
788	Q61550	0.430094	0.661413	Double-strand-break repair protein rad21 homolog (mHR21) (Pokeweed agglutinin-binding protein 29) (PW29) (SCC1 homolog) [Cleaved into: 64-kDa C-terminal product (64-kDa carboxy-terminal product)]
789	O35449	0.430087	0.521362	Proline-rich transmembrane protein 1
790	P14211	0.430042	0.556375	Calreticulin (CRP55) (Calregulin) (Endoplasmic reticulum resident protein 60) (ERp60) (HACBP)
791	Q61753	0.429973	0.533476	D-3-phosphoglycerate dehydrogenase (3-PGDH) (EC 1.1.1.95) (A10)
792	P03995	0.429815	0.568711	Glial fibrillary acidic protein (GFAP)
793	Q9WUB4	0.429794	0.525909	Dynactin subunit 6 (Dynactin subunit p27) (Protein WS-3)
794	P63321	0.429709	0.528661	Ras-related protein Ral-A (EC 3.6.5.2)
795	B1ARW8	0.429596	0.566414	Uncharacterized protein C1orf122 homolog
796	Q7TN29	0.429523	0.54496	Stromal membrane-associated protein 2 (Stromal membrane-associated protein 1-like)
797	Q99JF8	0.429451	0.582633	PC4 and SFRS1-interacting protein (Lens epithelium-derived growth factor) (mLEDGF)
798	Q6A058	0.429435	0.516162	Armadillo repeat-containing X-linked protein 2
799	P70441	0.429384	0.553626	Na(+)/H(+) exchange regulatory cofactor NHE-RF1 (NHERF-1) (Ezrin-radixin-moesin-binding phosphoprotein 50) (EBP50) (Regulatory cofactor of Na(+)/H(+) exchanger) (Sodium-hydrogen exchanger regulatory factor 1) (Solute carrier family 9 isoform A3 regulatory factor 1)
800	Q9D0T1	0.429261	0.528167	NHP2-like protein 1 (Fertilization antigen 1) (FA-1) (High mobility group-like nuclear protein 2 homolog 1) (Sperm-specific antigen 1) (U4/U6.U5 small nuclear ribonucleoprotein SNU13) (U4/U6.U5 tri-snRNP 15.5 kDa protein) [Cleaved into: NHP2-like protein 1, N-terminally processed]
801	Q99020	0.429238	0.555078	Heterogeneous nuclear ribonucleoprotein A/B (hnRNP A/B) (CArG-binding factor-A) (CBF-A)
802	Q60875	0.429035	0.573478	Rho guanine nucleotide exchange factor 2 (Guanine nucleotide exchange factor H1) (GEF-H1) (LBC'S first cousin) (Lymphoid blast crisis-like 1) (Oncogene LFC) (Rhobin)
803	Q9D8Y0	0.428991	0.612626	EF-hand domain-containing protein D2 (Swiprosin-1)
804	Q8C0D9	0.428913	0.539115	Centrosomal protein of 68 kDa (Cep68)
805	P49722	0.428705	0.492411	Proteasome subunit alpha type-2
806	P14094	0.428676	0.51887	Sodium/potassium-transporting ATPase subunit beta-1 (Sodium/potassium-dependent ATPase subunit beta-1)
807	P69566	0.428673	0.573031	Ran-binding protein 9
808	Q9ERR7	0.428661	0.548961	Selenoprotein F
809	P61514	0.428617	0.534693	60S ribosomal protein L37a
810	P35278	0.428539	0.506864	Ras-related protein Rab-5C (EC 3.6.5.2)
811	Q3UHX2	0.428389	0.576771	28 kDa heat- and acid-stable phosphoprotein (PDGF-associated protein) (PAP) (PDGFA-associated protein 1) (PAP1)
812	Q6PHN9	0.428295	0.55638	Ras-related protein Rab-35
813	Q60631	0.428158	0.511776	Growth factor receptor-bound protein 2 (Adapter protein GRB2) (SH2/SH3 adapter GRB2)
814	P97429	0.428131	0.501971	Annexin A4 (Annexin IV) (Annexin-4)
815	Q9Z1G4	0.428113	0.48856	V-type proton ATPase 116 kDa subunit a 1 (V-ATPase 116 kDa subunit a 1)
816	Q9EP72	0.42783	0.60066	ER membrane protein complex subunit 7
817	Q60749	0.427634	0.494594	KH domain-containing, RNA-binding, signal transduction-associated protein 1 (GAP-associated tyrosine phosphoprotein p62) (Src-associated in mitosis 68 kDa protein) (Sam68) (p21 Ras GTPase-activating protein-associated p62) (p68)
818	Q01097	0.427545	0.506474	Glutamate receptor ionotropic, NMDA 2B (GluN2B) (Glutamate [NMDA] receptor subunit epsilon-2) (N-methyl D-aspartate receptor subtype 2B) (NMDAR2B) (NR2B)
819	Q9D1X0	0.427466	0.531858	Nucleolar protein 3
820	Q9D6Z1	0.427457	0.591178	Nucleolar protein 56 (Nucleolar protein 5A)
821	Q80TJ1	0.427299	0.538221	Calcium-dependent secretion activator 1 (Calcium-dependent activator protein for secretion 1) (CAPS-1)
822	P35980	0.427186	0.537284	60S ribosomal protein L18
823	Q62288	0.42712	0.522572	Testican-1
824	Q8BG32	0.427118	0.483893	26S proteasome non-ATPase regulatory subunit 11 (26S proteasome regulatory subunit RPN6) (26S proteasome regulatory subunit S9) (26S proteasome regulatory subunit p44.5)
825	P26041	0.42709	0.552204	Moesin (Membrane-organizing extension spike protein)
826	P16388	0.427001	0.569812	Potassium voltage-gated channel subfamily A member 1 (MBK1) (MKI) (Voltage-gated potassium channel subunit Kv1.1)
827	Q921F2	0.426999	0.60037	TAR DNA-binding protein 43 (TDP-43)
828	P55302	0.426898	0.542217	Alpha-2-macroglobulin receptor-associated protein (Alpha-2-MRAP) (Heparin-binding protein 44) (HBP-44) (Low density lipoprotein receptor-related protein-associated protein 1) (RAP)
829	Q9D4H9	0.426874	0.588168	PHD finger protein 14
830	O54962	0.426779	0.565858	Barrier-to-autointegration factor (LAP2-binding protein 1) [Cleaved into: Barrier-to-autointegration factor, N-terminally processed]
831	Q05816	0.426745	0.524871	Fatty acid-binding protein 5 (Epidermal-type fatty acid-binding protein) (E-FABP) (Fatty acid-binding protein, epidermal) (Keratinocyte lipid-binding protein) (Psoriasis-associated fatty acid-binding protein homolog) (PA-FABP)
832	P70296	0.426627	0.503016	Phosphatidylethanolamine-binding protein 1 (PEBP-1) (HCNPpp) [Cleaved into: Hippocampal cholinergic neurostimulating peptide (HCNP)]
833	Q9CZN4	0.426616	0.614565	Protein shisa-9 (Cystine-knot AMPAR modulating protein of 44 kDa) (CKAMP44)
834	Q9ER58	0.426599	0.497931	Testican-2 (SPARC/osteonectin, CWCV, and Kazal-like domains proteoglycan 2)
835	P42932	0.426574	0.549762	T-complex protein 1 subunit theta (TCP-1-theta) (CCT-theta)
836	Q3UJP5	0.426528	0.564337	Protein C8orf37 homolog
837	Q9Z2Y3	0.426474	0.512667	Homer protein homolog 1 (Homer-1) (VASP/Ena-related gene up-regulated during seizure and LTP 1) (Vesl-1)
838	P47199	0.426461	0.496538	Quinone oxidoreductase (EC 1.6.5.5) (NADPH:quinone reductase) (Zeta-crystallin)
839	Q9WUM5	0.426447	0.497013	Succinate--CoA ligase [ADP/GDP-forming] subunit alpha, mitochondrial (EC 6.2.1.4) (EC 6.2.1.5) (Succinyl-CoA synthetase subunit alpha) (SCS-alpha)
840	P99028	0.426427	0.533054	Cytochrome b-c1 complex subunit 6, mitochondrial (Complex III subunit 6) (Complex III subunit VIII) (Cytochrome c1 non-heme 11 kDa protein) (Mitochondrial hinge protein) (Ubiquinol-cytochrome c reductase complex 11 kDa protein)
841	P58158	0.426369	0.567097	Galactosylgalactosylxylosylprotein 3-beta-glucuronosyltransferase 3 (EC 2.4.1.135) (Beta-1,3-glucuronyltransferase 3) (Glucuronosyltransferase I) (GlcAT-I) (UDP-GlcUA:Gal beta-1,3-Gal-R glucuronyltransferase) (GlcUAT-I)
842	O09131	0.426323	0.485351	Glutathione S-transferase omega-1
843	E9PYL2	0.426224	0.562636	Proline-rich protein 12
844	Q9JIW9	0.42618	0.516383	Ras-related protein Ral-B
845	Q9CYH2	0.426153	0.507184	Peroxiredoxin-like 2A
846	Q9QZQ8	0.42598	0.545814	Core histone macro-H2A.1 (Histone macroH2A1) (mH2A1) (H2A.y) (H2A/y)
847	Q91W18	0.425871	0.578482	Tudor domain-containing protein 3
848	Q3UHK1	0.425821	0.500084	Proton myo-inositol cotransporter (H(+)-myo-inositol cotransporter) (Hmit) (H(+)-myo-inositol symporter) (Solute carrier family 2 member 13)
849	Q91Z69	0.425778	0.572525	SLIT-ROBO Rho GTPase-activating protein 1 (srGAP1) (Rho GTPase-activating protein 13)
850	P68433	0.425768	0.531618	Histone H3.1
851	P16460	0.425617	0.501137	Argininosuccinate synthase (EC 6.3.4.5) (Citrulline--aspartate ligase)
852	Q8C0L0	0.425552	0.535337	Thioredoxin-related transmembrane protein 4 (Thioredoxin domain-containing protein 13)
853	P23198	0.42548	0.467056	Chromobox protein homolog 3 (Heterochromatin protein 1 homolog gamma) (HP1 gamma) (M32) (Modifier 2 protein)
854	Q9D051	0.425475	0.503954	Pyruvate dehydrogenase E1 component subunit beta, mitochondrial (PDHE1-B) (EC 1.2.4.1)
855	Q8CI51	0.425425	0.569057	PDZ and LIM domain protein 5 (Enigma homolog) (Enigma-like PDZ and LIM domains protein)
856	O09167	0.425415	0.520734	60S ribosomal protein L21
857	P27048	0.425371	0.563264	Small nuclear ribonucleoprotein-associated protein B (snRNP-B) (snRPB) (Sm protein B) (Sm-B) (SmB)
858	Q8R2Y9	0.425315	0.53898	SOSS complex subunit B1
859	Q0PMG2	0.425294	0.556144	MAM domain-containing glycosylphosphatidylinositol anchor protein 1
860	Q60870	0.425268	0.49101	Receptor expression-enhancing protein 5
861	P59708	0.425165	0.506213	Splicing factor 3B subunit 6 (Pre-mRNA branch site protein p14) (SF3b 14 kDa subunit)
862	Q9ESK4	0.425128	0.530612	Inhibitor of growth protein 2 (Inhibitor of growth 1-like protein) (p33ING2)
863	P99026	0.42511	0.513858	Proteasome subunit beta type-4
864	P14869	0.425106	0.518201	60S acidic ribosomal protein P0 (60S ribosomal protein L10E)
865	P47754	0.425091	0.492856	F-actin-capping protein subunit alpha-2 (CapZ alpha-2)
866	P62843	0.425083	0.526271	40S ribosomal protein S15 (RIG protein)
867	P16858	0.424968	0.495661	Glyceraldehyde-3-phosphate dehydrogenase (GAPDH) (EC 1.2.1.12) (Peptidyl-cysteine S-nitrosylase GAPDH) (EC 2.6.99.-)
868	Q8C145	0.424851	0.524125	Zinc transporter ZIP6
869	Q8K354	0.424829	0.505169	Carbonyl reductase [NADPH] 3 (EC 1.1.1.184) (NADPH-dependent carbonyl reductase 3) (Quinone reductase CBR3) (EC 1.6.5.10)
870	Q8K0H5	0.424707	0.520947	Transcription initiation factor TFIID subunit 10 (Transcription initiation factor TFIID 30 kDa subunit) (TAF(II)30) (TAFII-30) (TAFII30) (mTAFII30)
871	P47753	0.424702	0.482787	F-actin-capping protein subunit alpha-1
872	Q8BW86	0.424658	0.50303	Rho guanine nucleotide exchange factor 33
873	Q05860	0.42459	0.520367	Formin-1 (Limb deformity protein)
874	Q6PGB6	0.424578	0.494951	N-alpha-acetyltransferase 50
875	P28660	0.424571	0.539957	Nck-associated protein 1 (NAP 1) (Brain protein H19) (MH19) (Membrane-associated protein HEM-2) (p125Nap1)
876	Q6PIX5	0.424564	0.533872	Inactive rhomboid protein 1 (iRhom1) (Epidermal growth factor receptor-related protein) (Rhomboid family member 1)
877	Q6ZWX6	0.424505	0.527387	Eukaryotic translation initiation factor 2 subunit 1 (Eukaryotic translation initiation factor 2 subunit alpha) (eIF-2-alpha) (eIF-2A) (eIF-2alpha)
878	Q3THE2	0.424479	0.522067	Myosin regulatory light chain 12B (Myosin regulatory light chain 2-B, smooth muscle isoform) (Myosin regulatory light chain 20 kDa) (MLC20) (Myosin regulatory light chain MRLC2)
879	P35550	0.424411	0.49729	rRNA 2'-O-methyltransferase fibrillarin (EC 2.1.1.-) (Histone-glutamine methyltransferase) (Nucleolar protein 1) (U6 snRNA 2'-O-methyltransferase fibrillarin)
880	Q8CC27	0.424374	0.505022	Voltage-dependent L-type calcium channel subunit beta-2 (CAB2) (Calcium channel voltage-dependent subunit beta 2)
881	Q80U22	0.424315	0.521536	Iporin
882	P20060	0.42406	0.498147	Beta-hexosaminidase subunit beta (EC 3.2.1.52) (Beta-N-acetylhexosaminidase subunit beta) (Hexosaminidase subunit B) (N-acetyl-beta-glucosaminidase subunit beta)
883	Q80WS3	0.423965	0.502837	rRNA/tRNA 2'-O-methyltransferase fibrillarin-like protein 1 (EC 2.1.1.-) (Protein-glutamine methyltransferase)
884	P48758	0.42396	0.510337	Carbonyl reductase [NADPH] 1
885	Q6PDG5	0.423922	0.570378	SWI/SNF complex subunit SMARCC2 (BRG1-associated factor 170) (BAF170) (SWI/SNF complex 170 kDa subunit) (SWI/SNF-related matrix-associated actin-dependent regulator of chromatin subfamily C member 2)
886	P32648	0.423786	0.534578	VIP peptides [Cleaved into: Intestinal peptide PHI-42; Intestinal peptide PHI-27 (Peptide histidine isoleucinamide 27); Vasoactive intestinal peptide (VIP) (Vasoactive intestinal polypeptide)]
887	Q8C522	0.42373	0.53274	Endonuclease domain-containing 1 protein (EC 3.1.30.-)
888	Q8VCM8	0.423706	0.522912	Nicalin (Nicastrin-like protein)
889	Q8BNW9	0.423702	0.554408	Kelch repeat and BTB domain-containing protein 11
890	Q6P8X1	0.423662	0.539483	Sorting nexin-6 [Cleaved into: Sorting nexin-6, N-terminally processed]
891	P18872	0.423632	0.493077	Guanine nucleotide-binding protein G(o) subunit alpha
892	P81269	0.42363	0.570603	Cyclic AMP-dependent transcription factor ATF-1
893	Q2TPA8	0.423624	0.508363	Hydroxysteroid dehydrogenase-like protein 2 (EC 1.-.-.-)
894	Q9EP53	0.423616	0.631504	Hamartin (Tuberous sclerosis 1 protein homolog)
895	P62962	0.42343	0.518569	Profilin-1 (Profilin I)
896	Q8BLR2	0.423368	0.538448	Copine-4 (Copine IV)
897	Q99P72	0.423151	0.510985	Reticulon-4 (Neurite outgrowth inhibitor) (Nogo protein)
898	P70399	0.4231	0.536098	TP53-binding protein 1 (53BP1) (p53-binding protein 1) (p53BP1)
899	P55258	0.423004	0.516905	Ras-related protein Rab-8A
900	P62827	0.422767	0.514634	GTP-binding nuclear protein Ran (EC 3.6.5.-) (GTPase Ran) (Ras-like protein TC4) (Ras-related nuclear protein)
901	Q9CPY7	0.42276	0.496991	Cytosol aminopeptidase (EC 3.4.11.1) (Cysteinylglycine-S-conjugate dipeptidase) (EC 3.4.13.23) (Leucine aminopeptidase 3) (LAP-3) (Leucyl aminopeptidase) (Peptidase S) (Proline aminopeptidase) (EC 3.4.11.5) (Prolyl aminopeptidase)
902	P32883	0.422757	0.508736	GTPase KRas (EC 3.6.5.2) (K-Ras 2) (Ki-Ras) (c-K-ras) (c-Ki-ras) [Cleaved into: GTPase KRas, N-terminally processed]
903	Q9R0Y5	0.422741	0.497698	Adenylate kinase isoenzyme 1 (AK 1) (EC 2.7.4.3) (EC 2.7.4.6) (ATP-AMP transphosphorylase 1) (ATP:AMP phosphotransferase) (Adenylate monophosphate kinase) (Myokinase)
904	Q8R3Z5	0.42272	0.505685	Voltage-dependent L-type calcium channel subunit beta-1 (CAB1) (Calcium channel voltage-dependent subunit beta 1)
905	Q6WVG3	0.422541	0.619165	BTB/POZ domain-containing protein KCTD12 (Pfetin) (Predominantly fetal expressed T1 domain)
906	P08003	0.42253	0.548773	Protein disulfide-isomerase A4 (EC 5.3.4.1) (Endoplasmic reticulum resident protein 72) (ER protein 72) (ERp-72) (ERp72)
907	Q9JIK5	0.422524	0.521891	Nucleolar RNA helicase 2 (EC 3.6.4.13) (DEAD box protein 21) (Gu-alpha) (Nucleolar RNA helicase Gu) (Nucleolar RNA helicase II) (RH II/Gu)
908	Q80ZF8	0.422436	0.600546	Adhesion G protein-coupled receptor B3 (Brain-specific angiogenesis inhibitor 3)
909	Q9Z1S5	0.422212	0.505699	Neuronal-specific septin-3
910	Q8VDS4	0.422167	0.512018	Regulation of nuclear pre-mRNA domain-containing protein 1A (Cyclin-dependent kinase inhibitor 2B-related protein) (p15INK4B-related protein)
911	Q7TPG7	0.422126	0.627813	Chemokine-like protein TAFA-2
912	P81122	0.42208	0.512442	Insulin receptor substrate 2 (IRS-2) (4PS)
913	Q6PE13	0.422024	0.526774	Proline-rich transmembrane protein 3
914	Q9Z140	0.42197	0.523377	Copine-6 (Copine VI) (Neuronal-copine) (N-copine)
915	P19157	0.421923	0.492028	Glutathione S-transferase P 1 (Gst P1) (EC 2.5.1.18) (GST YF-YF) (GST class-pi) (GST-piB) (Preadipocyte growth factor)
916	Q9ESX5	0.421887	0.499674	H/ACA ribonucleoprotein complex subunit DKC1 (EC 5.4.99.-) (Dyskerin) (Nopp140-associated protein of 57 kDa) (Nucleolar protein NAP57) (Nucleolar protein family A member 4) (snoRNP protein DKC1)
917	P17742	0.421597	0.505128	Peptidyl-prolyl cis-trans isomerase A (PPIase A) (EC 5.2.1.8) (Cyclophilin A) (Cyclosporin A-binding protein) (Rotamase A) (SP18) [Cleaved into: Peptidyl-prolyl cis-trans isomerase A, N-terminally processed]
918	Q8C0J6	0.421498	0.528448	Ankyrin repeat domain-containing protein SOWAHC
919	Q62392	0.421428	0.539192	Pleckstrin homology-like domain family A member 1
920	P70429	0.421407	0.529316	Ena/VASP-like protein (Ena/vasodilator-stimulated phosphoprotein-like)
921	Q9R0N8	0.421402	0.523477	Synaptotagmin-6
922	P50516	0.421336	0.489159	V-type proton ATPase catalytic subunit A (V-ATPase subunit A) (EC 7.1.2.2) (V-ATPase 69 kDa subunit) (Vacuolar proton pump subunit alpha)
923	P32020	0.421312	0.538106	Non-specific lipid-transfer protein
924	P80317	0.421253	0.545369	T-complex protein 1 subunit zeta (TCP-1-zeta) (CCT-zeta-1)
925	Q8C078	0.421163	0.499547	Calcium/calmodulin-dependent protein kinase kinase 2
926	P84228	0.421103	0.543557	Histone H3.2 (H3-clustered histone 13) (H3-clustered histone 14) (H3-clustered histone 15) (H3-clustered histone 2) (H3-clustered histone 3) (H3-clustered histone 4) (H3-clustered histone 6) (H3-clustered histone 7)
927	Q6PER3	0.421087	0.523119	Microtubule-associated protein RP/EB family member 3 (EB1 protein family member 3) (EBF3) (End-binding protein 3) (EB3) (RP3)
928	A6H8H5	0.421061	0.575258	Potassium voltage-gated channel subfamily B member 2
929	Q5U3K5	0.42103	0.58167	Rab-like protein 6
930	Q9WV02	0.421023	0.562644	RNA-binding motif protein, X chromosome (Heterogeneous nuclear ribonucleoprotein G) (hnRNP G) [Cleaved into: RNA-binding motif protein, X chromosome, N-terminally processed]
931	P62702	0.420975	0.492998	40S ribosomal protein S4, X isoform
932	Q9CQJ6	0.420972	0.512206	Density-regulated protein (DRP)
933	P47964	0.420965	0.553815	60S ribosomal protein L36
934	Q91V61	0.420885	0.483666	Sideroflexin-3
935	P28661	0.420788	0.529859	Septin-4 (Bradeion beta) (Brain protein H5) (CE5B3 beta) (Cell division control-related protein 2) (hCDCREL-2) (Peanut-like protein 2)
936	P21237	0.420675	0.547924	Brain-derived neurotrophic factor (BDNF) [Cleaved into: BDNF precursor form (ProBDNF)]
937	P97496	0.420412	0.559711	SWI/SNF complex subunit SMARCC1
938	P70460	0.420369	0.529813	Vasodilator-stimulated phosphoprotein (VASP)
939	Q62425	0.42036	0.51568	Cytochrome c oxidase subunit NDUFA4
940	Q9Z108	0.420273	0.67192	Double-stranded RNA-binding protein Staufen homolog 1
941	Q9Z2U1	0.420122	0.500653	Proteasome subunit alpha type-5
942	P32067	0.420068	0.610539	Lupus La protein homolog (La autoantigen homolog) (La ribonucleoprotein)
943	Q7M6Y3	0.420034	0.490024	Phosphatidylinositol-binding clathrin assembly protein (Clathrin assembly lymphoid myeloid leukemia) (CALM)
944	O89026	0.419914	0.545804	Roundabout homolog 1
945	P10639	0.419913	0.536887	Thioredoxin
946	Q8C190	0.419905	0.499105	VPS9 domain-containing protein 1 (5-day ovary-specific transcript 1 protein)
947	Q9D024	0.419876	0.570695	PAT complex subunit CCDC47 (Adipocyte-specific protein 4) (Calumin) (Coiled-coil domain-containing protein 47)
948	Q80VD1	0.419719	0.612362	Protein FAM98B
949	A2BDX3	0.419642	0.516999	Adenylyltransferase and sulfurtransferase MOCS3
950	P61028	0.419635	0.51753	Ras-related protein Rab-8B
951	Q8K4B0	0.419572	0.577377	Metastasis-associated protein MTA1
952	P13707	0.41939	0.523436	Glycerol-3-phosphate dehydrogenase [NAD(+)], cytoplasmic (GPD-C) (GPDH-C) (EC 1.1.1.8)
953	Q8BUV6	0.419293	0.574776	U7 snRNA-associated Sm-like protein LSm11
954	Q8CH25	0.41924	0.477004	SAFB-like transcription modulator (Modulator of estrogen-induced transcription) (SAF-like transcription modulator)
955	Q8BIF2	0.41923	0.5431	RNA binding protein fox-1 homolog 3
956	Q9D6J1	0.419175	0.516622	Ceramide synthase 4
957	P56388	0.419152	0.532478	Cocaine- and amphetamine-regulated transcript protein [Cleaved into: CART(1-52); CART(55-102); CART(62-102)]
958	Q9CQD1	0.419056	0.515557	Ras-related protein Rab-5A (EC 3.6.5.2)
959	Q9Z130	0.419043	0.542039	Heterogeneous nuclear ribonucleoprotein D-like (hnRNP D-like) (hnRNP DL) (JKT41-binding protein)
960	P11983	0.419013	0.532037	T-complex protein 1 subunit alpha (TCP-1-alpha) (CCT-alpha) (Tailless complex polypeptide 1A) (TCP-1-A) (Tailless complex polypeptide 1B) (TCP-1-B)
961	Q9EPJ9	0.418993	0.561519	ADP-ribosylation factor GTPase-activating protein 1 (ARF GAP 1) (ADP-ribosylation factor 1 GTPase-activating protein) (ARF1 GAP) (ARF1-directed GTPase-activating protein)
962	P08228	0.418985	0.507839	Superoxide dismutase [Cu-Zn] (EC 1.15.1.1)
963	Q3UZP4	0.418944	0.483349	Small VCP/p97-interacting protein
964	Q99KK2	0.4189	0.502415	N-acylneuraminate cytidylyltransferase (EC 2.7.7.43) (CMP-N-acetylneuraminic acid synthase) (CMP-NeuNAc synthase)
965	P61982	0.4189	0.480084	14-3-3 protein gamma [Cleaved into: 14-3-3 protein gamma, N-terminally processed]
966	Q8BUY8	0.418896	0.504529	G-protein coupled receptor-associated sorting protein 2
967	Q8BQB4	0.418838	0.496982	Four-jointed box protein 1
968	Q9JMG7	0.418711	0.525088	Hepatoma-derived growth factor-related protein 3 (HRP-3)
969	Q9QXV0	0.418684	0.559097	ProSAAS (IA-4) (Proprotein convertase subtilisin/kexin type 1 inhibitor)
970	Q99MX7	0.418601	0.497608	Transmembrane protein 121B (Cat eye syndrome critical region protein 6 homolog)
971	P68404	0.418538	0.491498	Protein kinase C beta type (PKC-B) (PKC-beta) (EC 2.7.11.13)
972	P35438	0.41845	0.517855	Glutamate receptor ionotropic, NMDA 1 (GluN1) (Glutamate [NMDA] receptor subunit zeta-1) (N-methyl-D-aspartate receptor subunit NR1) (NMD-R1)
973	Q8C080	0.418431	0.555935	Sorting nexin-16
974	Q64010	0.418386	0.551404	Adapter molecule crk (Proto-oncogene c-Crk) (p38)
975	Q9CQX2	0.418337	0.550151	Cytochrome b5 type B (Cytochrome b5 outer mitochondrial membrane isoform)
976	O88951	0.418255	0.517188	Protein lin-7 homolog B (Lin-7B) (Mammalian lin-seven protein 2) (MALS-2) (Vertebrate lin-7 homolog 2) (Veli-2)
977	P61021	0.418248	0.522928	Ras-related protein Rab-5B (EC 3.6.5.2)
978	Q99LC5	0.418231	0.48847	Electron transfer flavoprotein subunit alpha, mitochondrial (Alpha-ETF)
979	P63323	0.418197	0.512904	40S ribosomal protein S12
980	P51150	0.418168	0.487794	Ras-related protein Rab-7a (EC 3.6.5.2)
981	Q8BW22	0.418157	0.548337	Calcium-responsive transactivator (SS18-like protein 1)
982	P20152	0.418145	0.533087	Vimentin
983	Q8R066	0.418134	0.511262	Complement C1q tumor necrosis factor-related protein 4 (C1q/TNF-related protein 4)
984	Q9WV80	0.418025	0.559823	Sorting nexin-1
985	Q99J08	0.417903	0.488863	SEC14-like protein 2
986	Q8CHU3	0.417889	0.502553	Epsin-2 (EPS-15-interacting protein 2) (Intersectin-EH-binding protein 2) (Ibp2)
987	P56391	0.417888	0.550724	Cytochrome c oxidase subunit 6B1 (Cytochrome c oxidase subunit VIb isoform 1) (COX VIb-1)
988	Q6P1G2	0.417795	0.590488	Lysine-specific demethylase 2B
989	Q9JHQ5	0.41774	0.488284	Leucine zipper transcription factor-like protein 1
990	P70279	0.417719	0.710299	Surfeit locus protein 6
991	Q9DB20	0.417701	0.526626	ATP synthase subunit O, mitochondrial (ATP synthase peripheral stalk subunit OSCP) (Oligomycin sensitivity conferral protein) (OSCP)
992	P12970	0.417648	0.533117	60S ribosomal protein L7a (Surfeit locus protein 3)
993	P58468	0.417569	0.503686	Ribosome biogenesis protein SLX9 homolog
994	Q5NCF2	0.417532	0.525722	Trafficking protein particle complex subunit 1
995	P60898	0.417429	0.545002	DNA-directed RNA polymerase II subunit RPB9
996	Q8K1N4	0.417369	0.577373	Spermatogenesis-associated serine-rich protein 2 (Serine-rich spermatocytes and round spermatid 59 kDa protein) (p59scr)
997	Q8C5W0	0.417145	0.493903	Calmin (Calponin-like transmembrane domain protein)
998	Q8BIE6	0.41714	0.53913	FERM domain-containing protein 4A
999	Q8R1A4	0.417075	0.560467	Dedicator of cytokinesis protein 7 (Protein moonlight)
1000	Q62261	0.417053	0.539548	Spectrin beta chain, non-erythrocytic 1 (Beta-II spectrin) (Embryonic liver fodrin) (Fodrin beta chain)
1001	Q3TWN3	0.416996	0.576876	Metal transporter CNNM2 (Ancient conserved domain-containing protein 2) (mACDP2) (Cyclin-M2)
1002	Q8C0D7	0.416834	0.514554	Inhibitor of growth protein 4 (p29ING4)
1003	P43276	0.416804	0.52168	Histone H1.5 (H1 VAR.5) (H1b)
1004	P10649	0.416717	0.493911	Glutathione S-transferase Mu 1 (EC 2.5.1.18) (GST 1-1) (GST class-mu 1) (Glutathione S-transferase GT8.7) (pmGT10)
1005	P60824	0.416575	0.627848	Cold-inducible RNA-binding protein (A18 hnRNP) (Glycine-rich RNA-binding protein CIRP)
1006	O35633	0.416544	0.49523	Vesicular inhibitory amino acid transporter (Solute carrier family 32 member 1) (Vesicular GABA and glycine transporter) (Vesicular GABA transporter) (mVGAT) (mVIAAT)
1007	Q61548	0.416544	0.486821	Clathrin coat assembly protein AP180 (91 kDa synaptosomal-associated protein) (Clathrin coat-associated protein AP180) (Phosphoprotein F1-20)
1008	O54983	0.41648	0.479894	Ketimine reductase mu-crystallin (EC 1.5.1.25) (NADP-regulated thyroid-hormone-binding protein)
1009	Q8R4U1	0.416412	0.544847	Myb-related transcription factor, partner of profilin (Myb-related protein p42POP) (Partner of profilin)
1010	P26638	0.416408	0.506491	Serine--tRNA ligase, cytoplasmic (EC 6.1.1.11) (Seryl-tRNA synthetase) (SerRS) (Seryl-tRNA(Ser/Sec) synthetase)
1011	P43274	0.416376	0.583731	Histone H1.4 (H1 VAR.2) (H1e)
1012	Q8BGQ1	0.416331	0.518844	Spermatogenesis-defective protein 39 homolog (hSPE-39) (VPS33B-interacting protein in apical-basolateral polarity regulator) (VPS33B-interacting protein in polarity and apical restriction)
1013	Q9DCL9	0.416268	0.49959	Bifunctional phosphoribosylaminoimidazole carboxylase/phosphoribosylaminoimidazole succinocarboxamide synthetase (PAICS)
1014	Q9Z1P6	0.416179	0.592912	NADH dehydrogenase [ubiquinone] 1 alpha subcomplex subunit 7 (Complex I-B14.5a) (CI-B14.5a) (NADH-ubiquinone oxidoreductase subunit B14.5a)
1015	O09061	0.416124	0.478299	Proteasome subunit beta type-1
1016	Q9DD18	0.416015	0.496505	D-aminoacyl-tRNA deacylase 1 (DTD) (EC 3.1.1.96) (DNA-unwinding element-binding protein B) (DUE-B) (Gly-tRNA(Ala) deacylase)
1017	P09405	0.415806	0.5216	Nucleolin (Protein C23)
1018	Q9CQ45	0.415786	0.494994	Neudesin (Neuron-derived neurotrophic factor) (Secreted protein of unknown function) (SPUF protein)
1019	Q8JZM7	0.415768	0.57304	Parafibromin (Cell division cycle protein 73 homolog) (Hyperparathyroidism 2 protein homolog)
1020	Q7TQE6	0.41573	0.571345	Macoilin (Brain-specific adapter protein C61) (Macoilin-1) (Transmembrane protein 57)
1021	Q03157	0.415701	0.547663	Amyloid beta precursor like protein 1 (Amyloid beta (A4) precursor-like protein 1) (Amyloid-like protein 1) (APLP) (APLP-1) [Cleaved into: C30]
1022	P63011	0.415698	0.517926	Ras-related protein Rab-3A
1023	Q99MJ9	0.41568	0.532766	ATP-dependent RNA helicase DDX50
1024	P47867	0.415554	0.521827	Secretogranin-3 (Secretogranin III) (SgIII)
1025	Q8K596	0.415509	0.562527	Sodium/calcium exchanger 2 (Na(+)/Ca(2+)-exchange protein 2) (Solute carrier family 8 member 2)
1026	P62823	0.415466	0.519212	Ras-related protein Rab-3C
1027	Q8BVU5	0.415445	0.504069	ADP-ribose pyrophosphatase, mitochondrial
1028	P55012	0.415423	0.58045	Solute carrier family 12 member 2 (Basolateral Na-K-Cl symporter) (Bumetanide-sensitive sodium-(potassium)-chloride cotransporter 2)
1029	P48774	0.4154	0.478987	Glutathione S-transferase Mu 5
1030	Q9JLZ3	0.415386	0.49451	Methylglutaconyl-CoA hydratase, mitochondrial (3-MG-CoA hydratase) (EC 4.2.1.18) (AU-specific RNA-binding enoyl-CoA hydratase) (AU-binding enoyl-CoA hydratase) (muAUH) (Itaconyl-CoA hydratase) (EC 4.2.1.56)
1031	P61329	0.415375	0.531872	Fibroblast growth factor 12 (FGF-12) (Fibroblast growth factor homologous factor 1) (FHF-1) (Myocyte-activating factor)
1032	Q07076	0.415331	0.496239	Annexin A7 (Annexin VII) (Annexin-7) (Synexin)
1033	Q8BLE7	0.415274	0.497912	Vesicular glutamate transporter 2 (VGluT2) (Differentiation-associated BNPI) (Differentiation-associated Na(+)-dependent inorganic phosphate cotransporter) (Solute carrier family 17 member 6)
1034	O55128	0.415058	0.52254	Histone deacetylase complex subunit SAP18 (18 kDa Sin3-associated polypeptide) (Sin3-associated polypeptide p18)
1035	P16546	0.414957	0.447492	Spectrin alpha chain, non-erythrocytic 1 (Alpha-II spectrin) (Fodrin alpha chain)
1036	P46460	0.414903	0.523489	Vesicle-fusing ATPase (EC 3.6.4.6) (N-ethylmaleimide-sensitive fusion protein) (NEM-sensitive fusion protein) (Suppressor of K(+) transport growth defect 2) (Protein SKD2) (Vesicular-fusion protein NSF)
1037	P19253	0.414831	0.508909	60S ribosomal protein L13a (Transplantation antigen P198) (Tum-P198 antigen)
1038	Q8R0P4	0.4148	0.523809	Mth938 domain-containing protein
1039	Q9QY76	0.414552	0.494371	Vesicle-associated membrane protein-associated protein B (VAMP-B) (VAMP-associated protein B) (VAP-B) (VAMP-associated protein 33b)
1040	Q52KI8	0.414514	0.592431	Serine/arginine repetitive matrix protein 1 (Plenty-of-prolines 101)
1041	P56695	0.414485	0.561745	Wolframin
1042	P63101	0.41446	0.477162	14-3-3 protein zeta/delta (Protein kinase C inhibitor protein 1) (KCIP-1) (SEZ-2)
1043	Q9JLB2	0.414435	0.499176	MAGUK p55 subfamily member 5
1044	P80316	0.414434	0.533729	T-complex protein 1 subunit epsilon (TCP-1-epsilon) (CCT-epsilon)
1045	Q6P9K8	0.414312	0.548317	Caskin-1 (CASK-interacting protein 1)
1046	P49117	0.414264	0.546282	Nuclear receptor subfamily 2 group C member 2 (Orphan nuclear receptor TAK1) (Orphan nuclear receptor TR4) (Testicular receptor 4)
1047	Q9D0E1	0.414189	0.526427	Heterogeneous nuclear ribonucleoprotein M (hnRNP M)
1048	P68510	0.414	0.479844	14-3-3 protein eta
1049	P07214	0.413868	0.497949	SPARC (Basement-membrane protein 40) (BM-40) (Osteonectin) (ON) (Secreted protein acidic and rich in cysteine)
1050	Q812A2	0.413808	0.532506	SLIT-ROBO Rho GTPase-activating protein 3 (srGAP3) (Rho GTPase-activating protein 14) (WAVE-associated Rac GTPase-activating protein) (WRP)
1051	Q61016	0.413807	0.508095	Guanine nucleotide-binding protein G(I)/G(S)/G(O) subunit gamma-7
1052	P62259	0.413778	0.480309	14-3-3 protein epsilon (14-3-3E)
1053	Q61990	0.413767	0.526957	Poly(rC)-binding protein 2 (Alpha-CP2) (CTBP) (CBP) (Putative heterogeneous nuclear ribonucleoprotein X) (hnRNP X)
1054	Q64520	0.413754	0.484217	Guanylate kinase (EC 2.7.4.8) (GMP kinase) (Guanylate kinase 1)
1055	Q9R1P4	0.413728	0.481627	Proteasome subunit alpha type-1 (Macropain subunit C2) (Multicatalytic endopeptidase complex subunit C2) (Proteasome component C2) (Proteasome nu chain)
1056	Q9CQE8	0.413573	0.6384	RNA transcription, translation and transport factor protein
1057	P68254	0.413537	0.468088	14-3-3 protein theta (14-3-3 protein tau)
1058	Q6DID5	0.413489	0.55643	PWWP domain-containing DNA repair factor 3A (PWWP3A) (Mutated melanoma-associated antigen 1) (MUM-1) (PWWP domain-containing protein MUM1)
1059	P97855	0.413454	0.481825	Ras GTPase-activating protein-binding protein 1 (G3BP-1) (EC 3.6.4.12) (EC 3.6.4.13) (ATP-dependent DNA helicase VIII) (GAP SH3 domain-binding protein 1) (HDH-VIII)
1060	Q8VDQ8	0.413397	0.503964	NAD-dependent protein deacetylase sirtuin-2 (EC 2.3.1.286) (NAD-dependent protein defatty-acylase sirtuin-2) (EC 2.3.1.-) (Regulatory protein SIR2 homolog 2) (SIR2-like protein 2) (mSIR2L2)
1061	P61979	0.413272	0.505626	Heterogeneous nuclear ribonucleoprotein K (hnRNP K)
1062	O88531	0.413194	0.494279	Palmitoyl-protein thioesterase 1 (PPT-1) (EC 3.1.2.22) (Palmitoyl-protein hydrolase 1)
1063	Q8BVY0	0.413186	0.481929	Ribosomal L1 domain-containing protein 1
1064	O08688	0.413166	0.493434	Calpain-5 (EC 3.4.22.-) (New calpain 3) (nCL-3)
1065	Q9D415	0.413157	0.522193	Disks large-associated protein 1 (DAP-1) (Guanylate kinase-associated protein) (PSD-95/SAP90-binding protein 1) (SAP90/PSD-95-associated protein 1) (SAPAP1)
1066	Q64012	0.413126	0.536711	RNA-binding protein Raly (Maternally-expressed hnRNP C-related protein) (hnRNP associated with lethal yellow protein)
1067	Q6P9K9	0.413009	0.473864	Neurexin-3 (Neurexin III-alpha) (Neurexin-3-alpha)
1068	Q8K327	0.412888	0.538433	Chromosome alignment-maintaining phosphoprotein 1 (Zinc finger protein 828)
1069	P49615	0.412886	0.478342	Cyclin-dependent kinase 5 (EC 2.7.11.1) (Cell division protein kinase 5) (Cyclin-dependent-like kinase 5) (Serine/threonine-protein kinase PSSALRE) (Tau protein kinase II catalytic subunit) (TPKII catalytic subunit)
1070	Q8K0D0	0.412867	0.49644	Cyclin-dependent kinase 17 (EC 2.7.11.22) (Cell division protein kinase 17) (PCTAIRE-motif protein kinase 2) (Serine/threonine-protein kinase PCTAIRE-2)
1071	E9Q6P5	0.412815	0.539378	Tetratricopeptide repeat protein 7B (TPR repeat protein 7B)
1072	Q6ZPE2	0.412812	0.604383	Myotubularin-related protein 5 (Inactive phosphatidylinositol 3-phosphatase 5) (SET-binding factor 1) (Sbf1)
1073	P47962	0.412804	0.508856	60S ribosomal protein L5
1074	Q9QYI5	0.412672	0.571783	DnaJ homolog subfamily B member 2 (DnaJ homolog subfamily B member 10) (mDj8)
1075	P62192	0.412667	0.487464	26S proteasome regulatory subunit 4 (P26s4) (26S proteasome AAA-ATPase subunit RPT2) (Proteasome 26S subunit ATPase 1)
1076	P70663	0.41259	0.485672	SPARC-like protein 1 (Extracellular matrix protein 2) (Matrix glycoprotein Sc1)
1077	P28740	0.41258	0.496863	Kinesin-like protein KIF2A (Kinesin-2)
1078	Q9CPV2	0.4125	0.538276	Anaphase-promoting complex subunit 16
1079	Q8VEK0	0.412448	0.527414	Cell cycle control protein 50A (P4-ATPase flippase complex beta subunit TMEM30A) (Transmembrane protein 30A)
1080	Q922P8	0.412414	0.508679	Transmembrane protein 132A
1081	Q9CR56	0.412312	0.513682	NF-kappa-B inhibitor-interacting Ras-like protein 2
1082	Q810I2	0.41221	0.510984	E3 ubiquitin-protein ligase TRIM50
1083	E9Q5K9	0.41219	0.515378	YTH domain-containing protein 1
1084	P24369	0.412178	0.521853	Peptidyl-prolyl cis-trans isomerase B (PPIase B) (EC 5.2.1.8) (CYP-S1) (Cyclophilin B) (Rotamase B) (S-cyclophilin) (SCYLP)
1085	P62889	0.412131	0.53314	60S ribosomal protein L30
1086	Q61543	0.412081	0.533198	Golgi apparatus protein 1 (E-selectin ligand 1) (ESL-1) (Selel) (Golgi sialoglycoprotein MG-160)
1087	Q9CR16	0.412046	0.535834	Peptidyl-prolyl cis-trans isomerase D (PPIase D) (EC 5.2.1.8) (40 kDa peptidyl-prolyl cis-trans isomerase) (Cyclophilin-40) (CYP-40) (Rotamase D)
1088	Q9D2G2	0.41196	0.55107	Dihydrolipoyllysine-residue succinyltransferase component of 2-oxoglutarate dehydrogenase complex, mitochondrial
1089	P60761	0.411942	0.519059	Neurogranin (Ng) (RC3) [Cleaved into: NEUG(55-78)]
1090	P40142	0.411911	0.486273	Transketolase (TK) (EC 2.2.1.1) (P68)
1091	Q9Z2Q6	0.411904	0.478337	Septin-5 (Cell division control-related protein 1) (CDCrel-1) (Peanut-like protein 1)
1092	Q8JZP9	0.411719	0.510581	GAS2-like protein 1 (Growth arrest-specific protein 2-like 1)
1093	Q9Z351	0.41166	0.574226	Potassium voltage-gated channel subfamily KQT member 2 (KQT-like 2) (Potassium channel subunit alpha KvLQT2) (Voltage-gated potassium channel subunit Kv7.2)
1094	Q9DBJ1	0.411585	0.491417	Phosphoglycerate mutase 1 (EC 5.4.2.11) (EC 5.4.2.4) (BPG-dependent PGAM 1) (Phosphoglycerate mutase isozyme B) (PGAM-B)
1095	Q80TL4	0.411475	0.484084	PHD finger protein 24
1096	Q80ZI1	0.411439	0.545835	TMF-regulated nuclear protein 1
1097	Q9CZM2	0.411429	0.523443	60S ribosomal protein L15
1098	Q3UFM5	0.411424	0.602981	Nucleolar MIF4G domain-containing protein 1 (SGD1 homolog)
1099	O35066	0.411417	0.489097	Kinesin-like protein KIF3C
1100	P62754	0.411375	0.580336	40S ribosomal protein S6 (Phosphoprotein NP33)
1101	Q8CHK4	0.411373	0.462976	Histone acetyltransferase KAT5
1102	Q9QUR8	0.411364	0.519708	Semaphorin-7A (Semaphorin-K1) (Sema K1) (Semaphorin-L) (Sema L) (CD antigen CD108)
1103	Q9WV55	0.41136	0.502545	Vesicle-associated membrane protein-associated protein A (VAMP-A) (VAMP-associated protein A) (VAP-A) (33 kDa VAMP-associated protein) (VAP-33)
1104	Q9WV34	0.411307	0.50287	MAGUK p55 subfamily member 2 (Discs large homolog 2) (Protein MPP2)
1105	Q8BG39	0.411306	0.505585	Synaptic vesicle glycoprotein 2B (Synaptic vesicle protein 2B)
1106	O35188	0.411259	0.531417	Fractalkine (FK) (C-X3-C motif chemokine 1) (CX3C membrane-anchored chemokine) (Neurotactin) (Small-inducible cytokine D1) [Cleaved into: Processed fractalkine]
1107	Q0VBD0	0.411122	0.505219	Integrin beta-8
1108	Q8C5L7	0.41097	0.524938	RNA-binding protein 34 (RNA-binding motif protein 34)
1109	Q9JJV2	0.410775	0.503895	Profilin-2 (Profilin II)
1110	Q923D2	0.410768	0.488902	Flavin reductase (NADPH)
1111	Q8BJU0	0.410707	0.554966	Small glutamine-rich tetratricopeptide repeat-containing protein alpha (Alpha-SGT)
1112	Q03717	0.410668	0.563614	Potassium voltage-gated channel subfamily B member 1 (Voltage-gated potassium channel subunit Kv2.1) (mShab)
1113	Q6PCX7	0.41059	0.469181	Repulsive guidance molecule A
1114	Q9CYN2	0.410492	0.493028	Signal peptidase complex subunit 2 (Microsomal signal peptidase 25 kDa subunit) (SPase 25 kDa subunit)
1115	A2AJA9	0.410422	0.543853	Apical junction component 1 homolog
1116	Q8BTW3	0.410211	0.488262	Exosome complex component MTR3
1117	Q62465	0.410061	0.487893	Synaptic vesicle membrane protein VAT-1 homolog (EC 1.-.-.-)
1118	P19324	0.409987	0.49298	Serpin H1 (47 kDa heat shock protein) (Collagen-binding protein) (Colligin) (Serine protease inhibitor J6)
1119	Q99KR7	0.409951	0.499579	Peptidyl-prolyl cis-trans isomerase F, mitochondrial
1120	P06151	0.409759	0.477723	L-lactate dehydrogenase A chain (LDH-A) (EC 1.1.1.27) (LDH muscle subunit) (LDH-M)
1121	Q9CS84	0.40973	0.48381	Neurexin-1 (Neurexin I-alpha) (Neurexin-1-alpha)
1122	Q8BGH4	0.409721	0.527395	Receptor expression-enhancing protein 1
1123	Q5SP85	0.409712	0.489448	Coiled-coil domain-containing protein 85A
1124	P61294	0.409689	0.489816	Ras-related protein Rab-6B
1125	Q8BPG6	0.40954	0.473261	Inactive C-alpha-formylglycine-generating enzyme 2 (Sulfatase-modifying factor 2)
1126	Q99LY9	0.409471	0.53253	NADH dehydrogenase [ubiquinone] iron-sulfur protein 5 (Complex I-15 kDa) (CI-15 kDa) (NADH-ubiquinone oxidoreductase 15 kDa subunit)
1127	P70257	0.409387	0.496784	Nuclear factor 1 X-type (NF1-X) (Nuclear factor 1/X) (CCAAT-box-binding transcription factor) (CTF) (Nuclear factor I/X) (NF-I/X) (NFI-X) (TGGCA-binding protein)
1128	P27659	0.409266	0.48513	60S ribosomal protein L3 (J1 protein)
1129	Q9WV92	0.409193	0.537811	Band 4.1-like protein 3 (4.1B) (Differentially expressed in adenocarcinoma of the lung protein 1) (DAL-1) (DAL1P) (mDAL-1) (Erythrocyte membrane protein band 4.1-like 3) [Cleaved into: Band 4.1-like protein 3, N-terminally processed]
1130	P63034	0.409168	0.514118	Cytohesin-2
1131	Q61166	0.409157	0.489229	Microtubule-associated protein RP/EB family member 1 (APC-binding protein EB1) (End-binding protein 1) (EB1)
1132	Q9CW07	0.409088	0.500342	Protein phosphatase 1 regulatory subunit 3G
1133	P70414	0.409059	0.573397	Sodium/calcium exchanger 1 (Na(+)/Ca(2+)-exchange protein 1) (Solute carrier family 8 member 1)
1134	P07356	0.409046	0.493531	Annexin A2
1135	P70349	0.408947	0.500756	Adenosine 5'-monophosphoramidase HINT1 (EC 3.9.1.-) (Desumoylating isopeptidase HINT1) (EC 3.4.22.-) (Histidine triad nucleotide-binding protein 1) (Protein kinase C inhibitor 1) (Protein kinase C-interacting protein 1) (PKCI-1)
1136	P47941	0.408884	0.52478	Crk-like protein
1137	P11352	0.408881	0.488649	Glutathione peroxidase 1
1138	Q80Y24	0.408872	0.511546	Prickle-like protein 2
1139	Q61112	0.408724	0.482823	45 kDa calcium-binding protein (Cab45) (Stromal cell-derived factor 4) (SDF-4)
1140	Q9QYC0	0.408586	0.468272	Alpha-adducin (Erythrocyte adducin subunit alpha)
1141	Q921C3	0.408529	0.54636	Bromodomain and WD repeat-containing protein 1 (WD repeat-containing protein 9)
1142	P16125	0.408512	0.46321	L-lactate dehydrogenase B chain (LDH-B) (EC 1.1.1.27) (LDH heart subunit) (LDH-H)
1143	Q91VM5	0.408415	0.551788	RNA binding motif protein, X-linked-like-1 (Heterogeneous nuclear ribonucleoprotein G-like 1) (RNA binding motif protein, X chromosome retrogene)
1144	O08600	0.408381	0.485211	Endonuclease G, mitochondrial
1145	P35279	0.408363	0.498295	Ras-related protein Rab-6A (Rab-6)
1146	Q9JHS9	0.408219	0.497778	Spliceosome-associated protein CWC15 homolog (Embryonic development factor 1) (mED1)
1147	Q9Z2I9	0.408061	0.503972	Succinate--CoA ligase [ADP-forming] subunit beta, mitochondrial (EC 6.2.1.5) (ATP-specific succinyl-CoA synthetase subunit beta) (A-SCS) (Succinyl-CoA synthetase beta-A chain) (SCS-betaA)
1148	O89086	0.408038	0.574813	RNA-binding protein 3 (RNA-binding motif protein 3)
1149	P47809	0.408014	0.486746	Dual specificity mitogen-activated protein kinase kinase 4 (MAP kinase kinase 4) (MAPKK 4)
1150	P97384	0.407965	0.492834	Annexin A11 (Annexin XI) (Annexin-11) (Calcyclin-associated annexin 50) (CAP-50)
1151	Q9CZT8	0.407879	0.494897	Ras-related protein Rab-3B
1152	Q6P9N1	0.407858	0.522486	Hyccin
1153	Q8C0M9	0.407802	0.47808	Isoaspartyl peptidase/L-asparaginase
1154	Q9CQV8	0.407789	0.465963	14-3-3 protein beta/alpha
1155	Q9CQS2	0.407742	0.498694	H/ACA ribonucleoprotein complex subunit 3 (Nucleolar protein 10) (Nucleolar protein family A member 3) (snoRNP protein NOP10)
1156	Q8BFR5	0.407685	0.460609	Elongation factor Tu, mitochondrial
1157	Q8BW96	0.407658	0.50008	Calcium/calmodulin-dependent protein kinase type 1D
1158	P35455	0.407561	0.549236	Vasopressin-neurophysin 2-copeptin
1159	Q99LT0	0.407204	0.489417	Protein dpy-30 homolog (Dpy-30-like protein) (Dpy-30L)
1160	P15864	0.407027	0.553984	Histone H1.2 (H1 VAR.1) (H1c)
1161	Q8BUK6	0.406992	0.479459	Protein Hook homolog 3 (mHK3)
1162	Q02780	0.406963	0.491652	Nuclear factor 1 A-type (NF1-A) (Nuclear factor 1/A) (CCAAT-box-binding transcription factor) (CTF) (Nuclear factor I/A) (NF-I/A) (NFI-A) (TGGCA-binding protein)
1163	Q91XM9	0.406915	0.48378	Disks large homolog 2 (Channel-associated protein of synapse-110) (Chapsyn-110) (Postsynaptic density protein PSD-93)
1164	Q99JI6	0.406829	0.494594	Ras-related protein Rap-1b (EC 3.6.5.2) (GTP-binding protein smg p21B)
1165	Q9QYY0	0.406801	0.520904	GRB2-associated-binding protein 1 (GRB2-associated binder 1) (Growth factor receptor bound protein 2-associated protein 1)
1166	Q8BL86	0.406796	0.473149	Acyl-coenzyme A thioesterase MBLAC2 (Acyl-CoA thioesterase MBLAC2)
1167	Q8VE65	0.406769	0.493512	Transcription initiation factor TFIID subunit 12 (Transcription initiation factor TFIID 20 kDa subunits) (TAFII-20) (TAFII20)
1168	Q8C5L3	0.406702	0.509541	CCR4-NOT transcription complex subunit 2 (CCR4-associated factor 2)
1169	P70195	0.406613	0.481076	Proteasome subunit beta type-7 (EC 3.4.25.1) (Macropain chain Z) (Multicatalytic endopeptidase complex chain Z) (Proteasome subunit Z)
1170	P08551	0.406483	0.566857	Neurofilament light polypeptide (NF-L) (68 kDa neurofilament protein) (Neurofilament triplet L protein)
1171	P27773	0.406441	0.531626	Protein disulfide-isomerase A3
1172	Q80UG5	0.406346	0.481002	Septin-9 (SL3-3 integration site 1 protein)
1173	Q9JHL1	0.40632	0.521117	Na(+)/H(+) exchange regulatory cofactor NHE-RF2
1174	Q9CRD2	0.406306	0.493902	ER membrane protein complex subunit 2 (Tetratricopeptide repeat protein 35) (TPR repeat protein 35)
1175	Q6PAM1	0.406171	0.526246	Alpha-taxilin
1176	Q9D172	0.406052	0.490507	Glutamine amidotransferase-like class 1 domain-containing protein 3, mitochondrial
1177	O54946	0.406003	0.503342	DnaJ homolog subfamily B member 6 (Heat shock protein J2) (HSJ-2) (MRJ) (mDj4)
1178	O35927	0.405949	0.499419	Catenin delta-2 (Neural plakophilin-related ARM-repeat protein) (NPRAP) (Neurojungin)
1179	Q6P8I4	0.405877	0.531606	PEST proteolytic signal-containing nuclear protein (PCNP) (PEST-containing nuclear protein)
1180	Q69ZS6	0.405864	0.507681	Synaptic vesicle glycoprotein 2C
1181	P10711	0.405709	0.536681	Transcription elongation factor A protein 1
1182	P70295	0.405654	0.524376	Lipid droplet-regulating VLDL assembly factor AUP1 (Ancient ubiquitous protein 1)
1183	P84244	0.405633	0.508402	Histone H3.3
1184	P17751	0.405492	0.466192	Triosephosphate isomerase (TIM) (EC 5.3.1.1) (Methylglyoxal synthase) (EC 4.2.3.3) (Triose-phosphate isomerase)
1185	Q61361	0.405348	0.510604	Brevican core protein
1186	Q61411	0.405287	0.489765	GTPase HRas (EC 3.6.5.2) (H-Ras-1) (Transforming protein p21) (c-H-ras) (p21ras) [Cleaved into: GTPase HRas, N-terminally processed]
1187	A2ALU4	0.405265	0.497098	Protein Shroom2 (Protein Apxl)
1188	Q9QYB5	0.405197	0.505539	Gamma-adducin (Adducin-like protein 70)
1189	P14733	0.405194	0.629282	Lamin-B1
1190	Q8JZW5	0.405148	0.478717	SH2 domain-containing protein 5
1191	O08583	0.405132	0.509603	THO complex subunit 4 (Tho4) (Ally of AML-1 and LEF-1) (Aly/REF export factor) (REF1-I) (RNA and export factor-binding protein 1) (Transcriptional coactivator Aly/REF)
1192	Q9CRB2	0.40509	0.509893	H/ACA ribonucleoprotein complex subunit 2 (Nucleolar protein family A member 2) (snoRNP protein NHP2)
1193	Q8BR63	0.405068	0.519771	Protein FAM177A1
1194	P22005	0.40497	0.542572	Proenkephalin-A [Cleaved into: Synenkephalin; Met-enkephalin (Opioid growth factor) (OGF); PENK(114-133); PENK(143-184); Met-enkephalin-Arg-Ser-Leu; Leu-enkephalin; PENK(238-259); Met-enkephalin-Arg-Phe]
1195	D3YZI9	0.404949	0.503138	PiggyBac transposable element-derived protein 5
1196	Q9D8T7	0.404942	0.545354	SRA stem-loop-interacting RNA-binding protein, mitochondrial
1197	P97785	0.404917	0.490817	GDNF family receptor alpha-1
1198	P56382	0.40475	0.517026	ATP synthase subunit epsilon, mitochondrial (ATPase subunit epsilon) (ATP synthase F1 subunit epsilon)
1199	Q9Z204	0.404726	0.540495	Heterogeneous nuclear ribonucleoproteins C1/C2 (hnRNP C1/C2)
1200	B1AZP2	0.404712	0.524874	Disks large-associated protein 4 (DAP-4) (PSD-95/SAP90-binding protein 4) (SAP90/PSD-95-associated protein 4) (SAPAP-4)
1201	Q8CG73	0.404567	0.537692	Protein fantom
1202	Q9WTL7	0.404555	0.478294	Acyl-protein thioesterase 2
1203	Q9R0I7	0.404487	0.529571	YLP motif-containing protein 1 (Nuclear protein ZAP3)
1204	Q8C854	0.404419	0.468259	Myelin expression factor 2 (MEF-2) (MyEF-2)
1205	Q9D883	0.404408	0.489286	Splicing factor U2AF 35 kDa subunit (U2 auxiliary factor 35 kDa subunit) (U2 snRNP auxiliary factor small subunit)
1206	P63248	0.404356	0.506107	cAMP-dependent protein kinase inhibitor alpha
1207	Q9DCT8	0.404343	0.54527	Cysteine-rich protein 2 (CRP-2) (Heart LIM protein)
1208	Q8CG79	0.404251	0.515835	Apoptosis-stimulating of p53 protein 2 (Tumor suppressor p53-binding protein 2) (53BP2) (p53-binding protein 2) (p53BP2)
1209	P62918	0.404179	0.493781	60S ribosomal protein L8
1210	Q6TAW2	0.404174	0.57943	Stress-associated endoplasmic reticulum protein 2
1211	Q923D5	0.404124	0.531727	WW domain-binding protein 11 (WBP-11) (Splicing factor that interacts with PQBP-1 and PP1)
1212	P23116	0.404022	0.629011	Eukaryotic translation initiation factor 3 subunit A (eIF3a) (Centrosomin) (Eukaryotic translation initiation factor 3 subunit 10) (eIF-3-theta) (eIF3 p167) (eIF3 p180) (eIF3 p185) (p162)
1213	Q504M8	0.40397	0.505133	Ras-related protein Rab-26
1214	Q99L47	0.403911	0.505346	Hsc70-interacting protein (Hip) (Protein FAM10A1) (Protein ST13 homolog)
1215	Q62132	0.403726	0.514298	Receptor-type tyrosine-protein phosphatase R (R-PTP-R) (EC 3.1.3.48) (Phosphotyrosine phosphatase 13) (Protein-tyrosine-phosphatase SL)
1216	Q69ZP3	0.403713	0.48325	Probable hydrolase PNKD (EC 3.-.-.-) (Myofibrillogenesis regulator 1) (MR-1) (Paroxysmal nonkinesiogenic dyskinesia protein)
1217	Q9QYJ3	0.403603	0.474794	DnaJ homolog subfamily B member 1 (Heat shock 40 kDa protein 1) (HSP40) (Heat shock protein 40)
1218	Q9CR57	0.403558	0.579455	60S ribosomal protein L14
1219	Q8CCT4	0.403548	0.5165	Transcription elongation factor A protein-like 5 (TCEA-like protein 5) (Transcription elongation factor S-II protein-like 5)
1220	Q8VH51	0.403523	0.606176	RNA-binding protein 39 (Coactivator of activating protein 1 and estrogen receptors) (Coactivator of AP-1 and ERs) (RNA-binding motif protein 39) (RNA-binding region-containing protein 2)
1221	Q8BTV2	0.403473	0.51616	Cleavage and polyadenylation specificity factor subunit 7
1222	P14206	0.403446	0.476025	40S ribosomal protein SA (37 kDa laminin receptor precursor) (37LRP) (37 kDa oncofetal antigen) (37/67 kDa laminin receptor) (LRP/LR) (67 kDa laminin receptor) (67LR) (Laminin receptor 1) (LamR) (Laminin-binding protein precursor p40) (LBP/p40) (OFA/iLRP)
1223	Q9QXV8	0.403402	0.52756	Protein sprouty homolog 2 (Spry-2)
1224	Q3UJU9	0.403389	0.533336	Regulator of microtubule dynamics protein 3
1225	B1AXV0	0.403306	0.491736	DOMON domain-containing protein FRRS1L (Ferric-chelate reductase 1-like protein)
1226	P97379	0.403282	0.48441	Ras GTPase-activating protein-binding protein 2 (G3BP-2) (GAP SH3 domain-binding protein 2)
1227	Q6P5F6	0.40325	0.496969	Zinc transporter ZIP10 (Solute carrier family 39 member 10) (Zrt- and Irt-like protein 10) (ZIP-10)
1228	Q9CWK8	0.403196	0.528154	Sorting nexin-2
1229	O08547	0.403192	0.527629	Vesicle-trafficking protein SEC22b (ER-Golgi SNARE of 24 kDa) (ERS-24) (ERS24) (SEC22 vesicle-trafficking protein homolog B) (SEC22 vesicle-trafficking protein-like 1) (mSec22b)
1230	Q8BHS3	0.403158	0.510971	Pre-mRNA-splicing factor RBM22 (RNA-binding motif protein 22)
1231	P08752	0.403105	0.475097	Guanine nucleotide-binding protein G(i) subunit alpha-2
1232	Q922U1	0.403099	0.548315	U4/U6 small nuclear ribonucleoprotein Prp3 (Pre-mRNA-splicing factor 3)
1233	Q8VHK5	0.403093	0.495227	Membrane protein MLC1
1234	Q9Z2Y8	0.403064	0.456503	Pyridoxal phosphate homeostasis protein (PLP homeostasis protein) (Proline synthase co-transcribed bacterial homolog protein) (Pyridoxal phosphate-binding protein)
1235	Q6PDS3	0.402958	0.467102	NAD(+) hydrolase SARM1
1236	Q9CZ30	0.402829	0.496672	Obg-like ATPase 1
1237	Q8BJ42	0.402674	0.492445	Disks large-associated protein 2 (DAP-2) (PSD-95/SAP90-binding protein 2) (SAP90/PSD-95-associated protein 2) (SAPAP2)
1238	O08842	0.402521	0.495144	GDNF family receptor alpha-2 (GDNF receptor alpha-2) (GDNFR-alpha-2) (GFR-alpha-2) (GDNF receptor beta) (GDNFR-beta) (Neurturin receptor alpha) (NRTNR-alpha) (NTNR-alpha) (TGF-beta-related neurotrophic factor receptor 2)
1239	Q5F2E8	0.402429	0.514789	Serine/threonine-protein kinase TAO1 (EC 2.7.11.1) (Thousand and one amino acid protein 1)
1240	Q9JI91	0.402413	0.491752	Alpha-actinin-2 (Alpha-actinin skeletal muscle isoform 2) (F-actin cross-linking protein)
1241	Q62418	0.402336	0.610672	Drebrin-like protein (Actin-binding protein 1) (SH3 domain-containing protein 7)
1242	O08795	0.402327	0.592911	Glucosidase 2 subunit beta (80K-H protein) (Glucosidase II subunit beta) (Protein kinase C substrate 60.1 kDa protein heavy chain) (PKCSH)
1243	P70445	0.402226	0.534519	Eukaryotic translation initiation factor 4E-binding protein 2
1244	E9Q7X7	0.40201	0.498053	Neurexin-2
1245	P43406	0.401991	0.573553	Integrin alpha-V (Vitronectin receptor subunit alpha) (CD antigen CD51) [Cleaved into: Integrin alpha-V heavy chain; Integrin alpha-V light chain]
1246	Q93092	0.401986	0.472532	Transaldolase
1247	P00920	0.401943	0.466109	Carbonic anhydrase 2 (EC 4.2.1.1) (Carbonate dehydratase II) (Carbonic anhydrase II) (CA-II)
1248	O70325	0.401885	0.473692	Phospholipid hydroperoxide glutathione peroxidase
1249	Q920M7	0.401793	0.512817	Synaptotagmin-17 (Protein B/K) (Synaptotagmin XVII) (SytXVII)
1250	Q99LW6	0.401745	0.497008	YY1-associated factor 2
1251	Q9QYH6	0.401722	0.490062	Melanoma-associated antigen D1 (Dlxin-1) (MAGE-D1 antigen) (Neurotrophin receptor-interacting MAGE homolog)
1252	O88413	0.401378	0.489878	Tubby-related protein 3
1253	Q9D819	0.401307	0.468086	Inorganic pyrophosphatase
1254	Q8BVI4	0.401137	0.470195	Dihydropteridine reductase (EC 1.5.1.34) (HDHPR) (Quinoid dihydropteridine reductase)
1255	Q99N57	0.401134	0.494981	RAF proto-oncogene serine/threonine-protein kinase (EC 2.7.11.1) (Proto-oncogene c-RAF) (cRaf) (Raf-1)
1256	P09411	0.400939	0.484008	Phosphoglycerate kinase 1 (EC 2.7.2.3)
1257	Q8R003	0.400899	0.506986	Muscleblind-like protein 3
1258	O70451	0.400871	0.493629	Monocarboxylate transporter 2 (MCT 2) (Solute carrier family 16 member 7)
1259	Q3UM45	0.400679	0.492567	Protein phosphatase 1 regulatory subunit 7 (Protein phosphatase 1 regulatory subunit 22)
1260	P47758	0.400675	0.510111	Signal recognition particle receptor subunit beta (SR-beta)
1261	Q8BKV0	0.400611	0.485996	Testican-3 (SPARC/osteonectin, CWCV, and Kazal-like domains proteoglycan 3)
1262	P97952	0.400589	0.625864	Sodium channel subunit beta-1
1263	P70459	0.400574	0.529548	ETS domain-containing transcription factor ERF
1264	Q9Z0V2	0.400531	0.553119	Potassium voltage-gated channel subfamily D member 2 (Voltage-gated potassium channel subunit Kv4.2)
1265	P23506	0.400494	0.470866	Protein-L-isoaspartate(D-aspartate) O-methyltransferase (PIMT) (EC 2.1.1.77) (L-isoaspartyl protein carboxyl methyltransferase) (Protein L-isoaspartyl/D-aspartyl methyltransferase) (Protein-beta-aspartate methyltransferase)
1266	Q8K212	0.400437	0.524857	Phosphofurin acidic cluster sorting protein 1 (PACS-1)
1267	Q8VD63	0.400366	0.516532	Testis-specific Y-encoded-like protein 4 (TSPY-like protein 4)
1268	Q3UVX5	0.400336	0.545208	Metabotropic glutamate receptor 5 (mGluR5)
1269	Q68FD5	0.400331	0.478309	Clathrin heavy chain 1
1270	P99029	0.400327	0.4802	Peroxiredoxin-5, mitochondrial (EC 1.11.1.24) (Antioxidant enzyme B166) (AOEB166) (Liver tissue 2D-page spot 2D-0014IV) (PLP) (Peroxiredoxin V) (Prx-V) (Peroxisomal antioxidant enzyme) (Thioredoxin peroxidase PMP20) (Thioredoxin-dependent peroxiredoxin 5)
1271	Q9JIY0	0.400281	0.671512	Pleckstrin homology domain-containing family O member 1 (PH domain-containing family O member 1)
1272	Q8BGU5	0.400157	0.501909	Cyclin-Y
1273	Q61037	0.400077	0.506119	Tuberin (Tuberous sclerosis 2 protein homolog)
1274	P63213	0.399883	0.490922	Guanine nucleotide-binding protein G(I)/G(S)/G(O) subunit gamma-2 (G gamma-I)
1275	Q9D666	0.399864	0.514243	SUN domain-containing protein 1 (Protein unc-84 homolog A) (Sad1/unc-84 protein-like 1)
1276	Q8K2C7	0.399846	0.463346	Protein OS-9
1277	Q9R0L7	0.399828	0.538939	A-kinase anchor protein 8-like
1278	Q922K7	0.399781	0.470812	Probable 28S rRNA (cytosine-C(5))-methyltransferase (EC 2.1.1.-) (Nucleolar protein 1) (Nucleolar protein 2 homolog) (Proliferating-cell nucleolar antigen p120) (Proliferation-associated nucleolar protein p120)
1279	P63087	0.399771	0.477432	Serine/threonine-protein phosphatase PP1-gamma catalytic subunit
1280	P31230	0.399729	0.515311	Aminoacyl tRNA synthase complex-interacting multifunctional protein 1 (Multisynthase complex auxiliary component p43) [Cleaved into: Endothelial monocyte-activating polypeptide 2 (EMAP-2) (Endothelial monocyte-activating polypeptide II) (EMAP-II) (Small inducible cytokine subfamily E member 1)]
1281	Q99KX1	0.399723	0.501097	Myeloid leukemia factor 2 (Myelodysplasia-myeloid leukemia factor 2)
1282	Q9D5T0	0.399595	0.463377	ATPase family AAA domain-containing protein 1
1283	Q8R3T5	0.399441	0.566134	Syntaxin-binding protein 6
1284	Q925I1	0.39943	0.515321	ATPase family AAA domain-containing protein 3 (AAA-ATPase TOB3)
1285	O35739	0.399209	0.441766	Krueppel-like factor 9
1286	Q9D0R8	0.399195	0.537617	Protein LSM12 homolog
1287	Q8BGN5	0.399142	0.468249	NIPA-like protein 3
1288	Q9D0S9	0.399118	0.497446	Adenosine 5'-monophosphoramidase HINT2 (EC 3.9.1.-) (HINT-3) (Histidine triad nucleotide-binding protein 2, mitochondrial) (HINT-2)
1289	P17710	0.399102	0.516187	Hexokinase-1 (EC 2.7.1.1) (Hexokinase type I) (HK I) (Hexokinase, tumor isozyme)
1290	Q3V3V9	0.399101	0.512031	Capping protein, Arp2/3 and myosin-I linker protein 2 (Capping protein regulator and myosin 1 linker 2) (F-actin-uncapping protein RLTPR) (Leucine-rich repeat-containing protein 16C) (RGD, leucine-rich repeat, tropomodulin and proline-rich-containing protein)
1291	P83882	0.399037	0.513141	60S ribosomal protein L36a (60S ribosomal protein L44)
1292	Q9CQS4	0.399018	0.46264	Mitochondrial outer membrane protein SLC25A46 (Solute carrier family 25 member 46)
1293	Q9D0I9	0.398988	0.48318	Arginine--tRNA ligase, cytoplasmic
1294	Q9WVI9	0.398971	0.468993	C-Jun-amino-terminal kinase-interacting protein 1 (JIP-1) (JNK-interacting protein 1) (Islet-brain-1) (IB-1) (JNK MAP kinase scaffold protein 1) (Mitogen-activated protein kinase 8-interacting protein 1)
1295	Q7TQ95	0.398925	0.431097	Endoplasmic reticulum junction formation protein lunapark (ER junction formation factor lunapark) (Protein ulnaless)
1296	Q71M36	0.398824	0.569601	Chondroitin sulfate proteoglycan 5 (Acidic leucine-rich EGF-like domain-containing brain protein) (Neuroglycan C)
1297	Q8BLY3	0.398785	0.529165	Leucine-rich repeat and fibronectin type-III domain-containing protein 3
1298	Q9DBP5	0.398659	0.49443	UMP-CMP kinase (EC 2.7.4.14) (Deoxycytidylate kinase) (CK) (dCMP kinase) (Nucleoside-diphosphate kinase) (EC 2.7.4.6) (Uridine monophosphate/cytidine monophosphate kinase) (UMP/CMP kinase) (UMP/CMPK)
1299	Q02819	0.39862	0.516342	Nucleobindin-1 (CALNUC)
1300	Q9JI46	0.3986	0.485972	Diphosphoinositol polyphosphate phosphohydrolase 1
1301	Q9CYG7	0.398542	0.514638	Mitochondrial import receptor subunit TOM34 (Translocase of outer membrane 34 kDa subunit)
1302	Q99LX0	0.398534	0.486402	Parkinson disease protein 7 homolog (Maillard deglycase) (Parkinsonism-associated deglycase) (Protein DJ-1) (DJ-1) (Protein/nucleic acid deglycase DJ-1) (EC 3.1.2.-, EC 3.5.1.-, EC 3.5.1.124)
1303	P04627	0.398525	0.49586	Serine/threonine-protein kinase A-Raf (EC 2.7.11.1) (Proto-oncogene A-Raf)
1304	Q9DCW4	0.398513	0.476153	Electron transfer flavoprotein subunit beta (Beta-ETF)
1305	Q9JIS5	0.398419	0.493921	Synaptic vesicle glycoprotein 2A (Synaptic vesicle protein 2) (Synaptic vesicle protein 2A) (Calcium regulator SV2A)
1306	Q6P1B3	0.398387	0.503402	PILR alpha-associated neural protein (Brain protein 1) (PILR-associating neural protein) (Paired immunoglobin-like type 2 receptor-associating neural protein)
1307	P00520	0.398328	0.507061	Tyrosine-protein kinase ABL1 (EC 2.7.10.2) (Abelson murine leukemia viral oncogene homolog 1) (Abelson tyrosine-protein kinase 1) (Proto-oncogene c-Abl) (p150)
1308	Q61136	0.398267	0.483991	Serine/threonine-protein kinase PRP4 homolog (EC 2.7.11.1) (PRP4 pre-mRNA-processing factor 4 homolog) (Pre-mRNA protein kinase)
1309	P46096	0.398184	0.53404	Synaptotagmin-1 (Synaptotagmin I) (SytI) (p65)
1310	Q61142	0.39806	0.472088	Spindlin-1 (30000 Mr metaphase complex) (SSEC P) (Spindlin1)
1311	Q3UHL1	0.398025	0.466805	CaM kinase-like vesicle-associated protein
1312	Q9JL04	0.398017	0.488554	Formin-2
1313	Q91WK0	0.397974	0.571065	Leucine-rich repeat flightless-interacting protein 2 (LRR FLII-interacting protein 2)
1314	P62715	0.397935	0.455014	Serine/threonine-protein phosphatase 2A catalytic subunit beta isoform (PP2A-beta) (EC 3.1.3.16)
1315	Q91ZZ3	0.397901	0.543299	Beta-synuclein
1316	P02535	0.39786	0.549889	Keratin, type I cytoskeletal 10 (56 kDa cytokeratin) (Cytokeratin-10) (CK-10) (Keratin, type I cytoskeletal 59 kDa) (Keratin-10) (K10)
1317	P08249	0.397809	0.47627	Malate dehydrogenase, mitochondrial (EC 1.1.1.37)
1318	P58137	0.397697	0.478599	Acyl-coenzyme A thioesterase 8 (Acyl-CoA thioesterase 8) (EC 3.1.2.1) (EC 3.1.2.11) (EC 3.1.2.2) (EC 3.1.2.3) (EC 3.1.2.5) (Choloyl-coenzyme A thioesterase) (EC 3.1.2.27) (Peroxisomal acyl-CoA thioesterase 2) (PTE-2) (Peroxisomal acyl-coenzyme A thioester hydrolase 1) (PTE-1) (Peroxisomal long-chain acyl-CoA thioesterase 1)
1319	Q8C1D8	0.397621	0.521553	Protein IWS1 homolog
1320	Q91X58	0.397528	0.594273	AN1-type zinc finger protein 2B
1321	P28656	0.397341	0.466212	Nucleosome assembly protein 1-like 1 (Brain protein DN38) (NAP-1-related protein)
1322	Q8C7M3	0.397319	0.681532	E3 ubiquitin-protein ligase TRIM9 (EC 2.3.2.27) (RING-type E3 ubiquitin transferase TRIM9) (Tripartite motif-containing protein 9)
1323	P48962	0.397116	0.458732	ADP/ATP translocase 1
1324	Q8BP92	0.397086	0.476499	Reticulocalbin-2 (Taipoxin-associated calcium-binding protein 49) (TCBP-49)
1325	Q9CQ60	0.397054	0.476322	6-phosphogluconolactonase (6PGL) (EC 3.1.1.31)
1326	Q8BIH0	0.396955	0.49378	Histone deacetylase complex subunit SAP130 (130 kDa Sin3-associated polypeptide) (Sin3-associated polypeptide p130)
1327	P60710	0.396942	0.466847	Actin, cytoplasmic 1 (Beta-actin) (EC 3.6.4.-) [Cleaved into: Actin, cytoplasmic 1, N-terminally processed]
1328	P63325	0.396875	0.514751	40S ribosomal protein S10
1329	Q6NS52	0.396819	0.500325	Diacylglycerol kinase beta (DAG kinase beta) (EC 2.7.1.107) (Diglyceride kinase beta) (DGK-beta)
1330	Q63943	0.396792	0.494734	Myocyte-specific enhancer factor 2D
1331	Q76MZ3	0.396774	0.538507	Serine/threonine-protein phosphatase 2A 65 kDa regulatory subunit A alpha isoform (PP2A subunit A isoform PR65-alpha) (PP2A subunit A isoform R1-alpha)
1332	Q80XI4	0.396706	0.472966	Phosphatidylinositol 5-phosphate 4-kinase type-2 beta (EC 2.7.1.149) (1-phosphatidylinositol 5-phosphate 4-kinase 2-beta) (Diphosphoinositide kinase 2-beta) (Phosphatidylinositol 5-phosphate 4-kinase type II beta) (PI(5)P 4-kinase type II beta) (PIP4KII-beta) (PtdIns(5)P-4-kinase isoform 2-beta)
1333	Q9QXY6	0.396649	0.475234	EH domain-containing protein 3
1334	P70372	0.396548	0.488312	ELAV-like protein 1 (Elav-like generic protein) (Hu-antigen R) (HuR) (MelG)
1335	Q9D2D7	0.396535	0.539772	Zinc finger protein 687
1336	Q9D4J7	0.396404	0.452527	PHD finger protein 6
1337	Q91V12	0.396356	0.46007	Cytosolic acyl coenzyme A thioester hydrolase (EC 3.1.2.2) (Acyl-CoA thioesterase 7) (Brain acyl-CoA hydrolase) (BACH) (CTE-IIa) (CTE-II) (Long chain acyl-CoA thioester hydrolase)
1338	B5TVM2	0.396345	0.529596	Immunoglobulin-like domain-containing receptor 2 (Angulin-3) (Lisch-like protein)
1339	P17665	0.396308	0.440481	Cytochrome c oxidase subunit 7C, mitochondrial (Cytochrome c oxidase polypeptide VIIc)
1340	P97772	0.396252	0.556746	Metabotropic glutamate receptor 1 (mGluR1)
1341	Q8BIZ1	0.396224	0.536566	Ankyrin repeat and sterile alpha motif domain-containing protein 1B (Amyloid-beta protein intracellular domain-associated protein 1) (AIDA-1) (E2A-PBX1-associated protein) (EB-1)
1342	Q60673	0.396128	0.527348	Receptor-type tyrosine-protein phosphatase-like N (R-PTP-N) (PTP IA-2) [Cleaved into: ICA512-N-terminal fragment (ICA512-NTF); ICA512-transmembrane fragment (ICA512-TMF); ICA512-cleaved cytosolic fragment (ICA512-CCF)]
1343	Q9JII6	0.396116	0.437555	Aldo-keto reductase family 1 member A1
1344	B2RUJ5	0.395988	0.489315	Amyloid-beta A4 precursor protein-binding family A member 1 (Adapter protein X11alpha) (Neuron-specific X11 protein) (Neuronal Munc18-1-interacting protein 1) (Mint-1)
1345	Q9D0K2	0.395962	0.470694	Succinyl-CoA:3-ketoacid coenzyme A transferase 1, mitochondrial (SCOT) (EC 2.8.3.5) (3-oxoacid CoA-transferase 1) (Somatic-type succinyl-CoA:3-oxoacid CoA-transferase) (SCOT-s) (Succinyl-CoA:3-oxoacid CoA transferase)
1346	Q3UH66	0.395906	0.480109	Serine/threonine-protein kinase WNK2 (EC 2.7.11.1) (Protein kinase lysine-deficient 2) (Protein kinase with no lysine 2)
1347	Q8R1X6	0.395858	0.485111	Spartin
1348	Q9WV69	0.395832	0.579626	Dematin (Dematin actin-binding protein) (Erythrocyte membrane protein band 4.9)
1349	P63158	0.395817	0.647566	High mobility group protein B1 (High mobility group protein 1) (HMG-1)
1350	P31938	0.395761	0.455225	Dual specificity mitogen-activated protein kinase kinase 1
1351	P14152	0.39576	0.461916	Malate dehydrogenase, cytoplasmic (EC 1.1.1.37) (Aromatic alpha-keto acid reductase) (KAR) (EC 1.1.1.96) (Cytosolic malate dehydrogenase)
1352	Q80YR4	0.395678	0.465156	E3 ubiquitin-protein ligase ZNF598
1353	Q9D4V7	0.395645	0.482748	Rab-like protein 3
1354	P15331	0.395571	0.549766	Peripherin
1355	Q8R001	0.395485	0.496735	Microtubule-associated protein RP/EB family member 2 (APC-binding protein EB2) (End-binding protein 2) (EB2)
1356	Q8BH95	0.395485	0.48532	Enoyl-CoA hydratase, mitochondrial (mECH) (mECH1) (EC 4.2.1.17) (EC 5.3.3.8) (Enoyl-CoA hydratase 1) (ECHS1) (Short-chain enoyl-CoA hydratase) (SCEH)
1357	Q8BG81	0.395445	0.497779	Polymerase delta-interacting protein 3 (S6K1 Aly/REF-like target) (SKAR)
1358	Q68FM6	0.395427	0.477588	Protein phosphatase 1 regulatory subunit 29 (Extracellular leucine-rich repeat and fibronectin type III domain-containing protein 2) (Leucine-rich repeat and fibronectin type-III domain-containing protein 6) (Leucine-rich repeat-containing protein 62)
1359	Q8QZT1	0.395413	0.472861	Acetyl-CoA acetyltransferase, mitochondrial (EC 2.3.1.9) (Acetoacetyl-CoA thiolase)
1360	Q9JHW2	0.395234	0.481342	Omega-amidase NIT2
1361	Q8K1A6	0.395165	0.514249	Coiled-coil and C2 domain-containing protein 1A (Five prime repressor element under dual repression-binding protein 1) (FRE under dual repression-binding protein 1) (Freud-1)
1362	Q9D4C9	0.395152	0.455926	Clavesin-1
1363	D3YXK2	0.395126	0.461288	Scaffold attachment factor B1 (SAF-B1)
1364	Q52KF3	0.395097	0.485088	Protein spire homolog 1
1365	Q8R0S2	0.395084	0.497905	IQ motif and SEC7 domain-containing protein 1
1366	P59644	0.395056	0.462227	Phosphatidylinositol 4,5-bisphosphate 5-phosphatase A (EC 3.1.3.56) (Inositol polyphosphate 5-phosphatase J)
1367	P63056	0.395002	0.525332	Noelin-3
1368	Q3URD3	0.394933	0.518111	Sarcolemmal membrane-associated protein (Sarcolemmal-associated protein)
1369	P43006	0.394884	0.488842	Excitatory amino acid transporter 2 (GLT-1) (Sodium-dependent glutamate/aspartate transporter 2) (Solute carrier family 1 member 2)
1370	Q9R0N7	0.394871	0.463129	Synaptotagmin-7 (Synaptotagmin VII) (SytVII)
1371	O54829	0.394847	0.546292	Regulator of G-protein signaling 7 (RGS7)
1372	E9Q4S1	0.394783	0.553932	High affinity cAMP-specific and IBMX-insensitive 3',5'-cyclic phosphodiesterase 8B
1373	P80314	0.394754	0.490658	T-complex protein 1 subunit beta (TCP-1-beta) (CCT-beta)
1374	P97393	0.394723	0.473887	Rho GTPase-activating protein 5 (Rho-type GTPase-activating protein 5) (p190-B)
1375	P63085	0.394668	0.45431	Mitogen-activated protein kinase 1 (MAP kinase 1) (MAPK 1) (EC 2.7.11.24) (ERT1) (Extracellular signal-regulated kinase 2) (ERK-2) (MAP kinase isoform p42) (p42-MAPK) (Mitogen-activated protein kinase 2) (MAP kinase 2) (MAPK 2)
1376	P97863	0.394628	0.491341	Nuclear factor 1 B-type (NF1-B) (Nuclear factor 1/B) (CCAAT-box-binding transcription factor) (CTF) (Nuclear factor I/B) (NF-I/B) (NFI-B) (TGGCA-binding protein)
1377	Q8BTF8	0.394615	0.533465	RNA-binding Raly-like protein
1378	Q9WUK2	0.394479	0.547256	Eukaryotic translation initiation factor 4H (eIF-4H) (Williams-Beuren syndrome chromosomal region 1 protein homolog)
1379	P06801	0.394318	0.429665	NADP-dependent malic enzyme
1380	P60335	0.394286	0.501022	Poly(rC)-binding protein 1 (Alpha-CP1) (Heterogeneous nuclear ribonucleoprotein E1) (hnRNP E1)
1381	Q61097	0.394214	0.496742	Kinase suppressor of Ras 1 (mKSR1) (EC 2.7.11.1) (Protein Hb)
1382	Q9ESN6	0.394112	0.51076	Tripartite motif-containing protein 2 (EC 2.3.2.27) (E3 ubiquitin-protein ligase TRIM2) (Neural activity-related RING finger protein) (RING-type E3 ubiquitin transferase TRIM2)
1383	P52480	0.394048	0.432506	Pyruvate kinase PKM (EC 2.7.1.40) (Pyruvate kinase muscle isozyme) (Threonine-protein kinase PKM2) (EC 2.7.11.1) (Tyrosine-protein kinase PKM2) (EC 2.7.10.2)
1384	Q9Z0U0	0.393929	0.475912	Xenotropic and polytropic retrovirus receptor 1
1385	Q00493	0.393818	0.476668	Carboxypeptidase E (CPE) (EC 3.4.17.10) (Carboxypeptidase H) (CPH) (Enkephalin convertase) (Prohormone-processing carboxypeptidase)
1386	Q8K2F8	0.393671	0.529662	Protein LSM14 homolog A (Protein FAM61A) (RNA-associated protein 55A) (mRAP55A)
1387	Q80U78	0.393666	0.47687	Pumilio homolog 1
1388	P10852	0.393664	0.477119	4F2 cell-surface antigen heavy chain (4F2hc) (Solute carrier family 3 member 2) (CD antigen CD98)
1389	Q6PAQ4	0.39364	0.515429	RNA exonuclease 4 (EC 3.1.-.-) (Exonuclease XPMC2) (Prevents mitotic catastrophe 2 protein homolog)
1390	Q9CZC8	0.393604	0.452533	Secernin-1
1391	Q64332	0.393463	0.498598	Synapsin-2 (Synapsin II)
1392	O88342	0.393455	0.472707	WD repeat-containing protein 1 (Actin-interacting protein 1) (AIP1)
1393	P46097	0.393355	0.547144	Synaptotagmin-2 (Inositol polyphosphate-binding protein) (IP4-binding protein) (IP4BP) (Synaptotagmin II) (SytII)
1394	O88447	0.393351	0.493909	Kinesin light chain 1 (KLC 1)
1395	Q62443	0.393209	0.50574	Neuronal pentraxin-1 (NP1) (Neuronal pentraxin I) (NP-I)
1396	Q8VHK1	0.393009	0.492735	Caskin-2
1397	Q8BMA6	0.393006	0.594672	Signal recognition particle subunit SRP68 (SRP68) (Signal recognition particle 68 kDa protein)
1398	P28650	0.393	0.471236	Adenylosuccinate synthetase isozyme 1 (AMPSase 1) (AdSS 1) (EC 6.3.4.4) (Adenylosuccinate synthetase like 1) (Adenylosuccinate synthetase, basic isozyme) (Adenylosuccinate synthetase, muscle isozyme) (M-type adenylosuccinate synthetase) (IMP--aspartate ligase 1)
1399	Q9D0E3	0.392971	0.578509	LysM and putative peptidoglycan-binding domain-containing protein 1
1400	Q9QZS8	0.392921	0.567273	SH2 domain-containing protein 3C
1401	P35235	0.392893	0.471344	Tyrosine-protein phosphatase non-receptor type 11 (EC 3.1.3.48) (Protein-tyrosine phosphatase SYP) (SH-PTP2) (SHP-2) (Shp2)
1402	P61953	0.39282	0.515994	Guanine nucleotide-binding protein G(I)/G(S)/G(O) subunit gamma-11
1403	Q3TYD6	0.392797	0.472054	Serine/threonine-protein kinase LMTK2 (EC 2.7.11.1) (Brain-enriched kinase) (Lemur tyrosine kinase 2)
1404	Q9R0A0	0.392773	0.729546	Peroxisomal membrane protein PEX14 (PTS1 receptor-docking protein) (Peroxin-14) (Peroxisomal membrane anchor protein PEX14)
1405	Q8VEE0	0.392755	0.4713	Ribulose-phosphate 3-epimerase (EC 5.1.3.1) (Ribulose-5-phosphate-epimerase)
1406	Q9CWX9	0.392623	0.467106	Probable ATP-dependent RNA helicase DDX47
1407	Q6PE01	0.392478	0.44996	U5 small nuclear ribonucleoprotein 40 kDa protein (U5 snRNP 40 kDa protein) (WD repeat-containing protein 57)
1408	P51612	0.392432	0.514105	DNA repair protein complementing XP-C cells homolog (Xeroderma pigmentosum group C-complementing protein homolog) (p125)
1409	Q61792	0.392419	0.614972	LIM and SH3 domain protein 1 (LASP-1) (Metastatic lymph node gene 50 protein) (MLN 50)
1410	P35288	0.392352	0.471172	Ras-related protein Rab-23 (Protein open brain) (Rab-15)
1411	Q99P47	0.392259	0.542708	Contactin-associated protein-like 4
1412	P05132	0.392128	0.460579	cAMP-dependent protein kinase catalytic subunit alpha
1413	Q8VDU5	0.392092	0.482181	SNF-related serine/threonine-protein kinase (EC 2.7.11.1) (SNF1-related kinase)
1414	Q9ESC8	0.391944	0.478045	AF4/FMR2 family member 4
1415	O35607	0.391918	0.521043	Bone morphogenetic protein receptor type-2 (BMP type-2 receptor) (BMPR-2) (EC 2.7.11.30) (BRK-3) (Bone morphogenetic protein receptor type II) (BMP type II receptor) (BMPR-II)
1416	Q61696	0.391886	0.457212	Heat shock 70 kDa protein 1A (Heat shock 70 kDa protein 3) (HSP70.3) (Hsp68)
1417	Q9WVK4	0.391651	0.471102	EH domain-containing protein 1 (PAST homolog 1) (mPAST1)
1418	Q9JMF3	0.391631	0.522601	Guanine nucleotide-binding protein G(I)/G(S)/G(O) subunit gamma-13
1419	D3YVE8	0.391605	0.486009	Solute carrier family 35 member G2
1420	Q60668	0.391595	0.534787	Heterogeneous nuclear ribonucleoprotein D0 (hnRNP D0) (AU-rich element RNA-binding protein 1)
1421	Q9CYS6	0.391583	0.473173	Uncharacterized protein C2orf72 homolog
1422	A3KGV1	0.391543	0.518621	Outer dense fiber protein 2
1423	Q8VIM9	0.391401	0.474927	Immunity-related GTPase family Q protein
1424	O70172	0.39136	0.46702	Phosphatidylinositol 5-phosphate 4-kinase type-2 alpha
1425	P29788	0.391346	0.487678	Vitronectin
1426	Q6PDL0	0.391323	0.477418	Cytoplasmic dynein 1 light intermediate chain 2 (Dynein light intermediate chain 2, cytosolic)
1427	P63318	0.391319	0.479393	Protein kinase C gamma type (PKC-gamma) (EC 2.7.11.13)
1428	Q64521	0.391305	0.451734	Glycerol-3-phosphate dehydrogenase, mitochondrial (GPD-M) (GPDH-M) (EC 1.1.5.3) (Protein TISP38)
1429	Q9QUN9	0.391251	0.503734	Dickkopf-related protein 3
1430	Q69ZL1	0.39124	0.508301	FYVE, RhoGEF and PH domain-containing protein 6
1431	Q9D6R2	0.391173	0.451182	Isocitrate dehydrogenase [NAD] subunit alpha, mitochondrial (EC 1.1.1.41) (Isocitric dehydrogenase subunit alpha) (NAD(+)-specific ICDH subunit alpha)
1432	Q91VC3	0.391038	0.448126	Eukaryotic initiation factor 4A-III (eIF-4A-III) (eIF4A-III) (EC 3.6.4.13) (ATP-dependent RNA helicase DDX48) (ATP-dependent RNA helicase eIF4A-3) (DEAD box protein 48) (Eukaryotic translation initiation factor 4A isoform 3) [Cleaved into: Eukaryotic initiation factor 4A-III, N-terminally processed]
1433	O70378	0.390968	0.476937	ER membrane protein complex subunit 8 (Neighbor of COX4)
1434	Q62433	0.390934	0.472549	Protein NDRG1 (N-myc downstream-regulated gene 1 protein) (Protein Ndr1)
1435	Q3UFK8	0.390933	0.466901	FERM domain-containing protein 8
1436	Q7TN99	0.390866	0.475845	Cytoplasmic polyadenylation element-binding protein 3
1437	Q8K3E5	0.390835	0.512499	Jouberin (Abelson helper integration site 1 protein) (AHI-1)
1438	Q9QYB8	0.390827	0.507674	Beta-adducin (Add97) (Erythrocyte adducin subunit beta)
1439	P15379	0.390695	0.506487	CD44 antigen
1440	Q9DCC4	0.390663	0.48974	Pyrroline-5-carboxylate reductase 3 (P5C reductase 3) (P5CR 3) (EC 1.5.1.2) (Pyrroline-5-carboxylate reductase-like protein)
1441	Q922P9	0.390609	0.465777	Cytokine-like nuclear factor N-PAC (NPAC) (Glyoxylate reductase 1 homolog) (Nuclear protein NP60) (Putative oxidoreductase GLYR1)
1442	Q921I1	0.390587	0.490003	Serotransferrin (Transferrin) (Beta-1 metal-binding globulin) (Siderophilin)
1443	Q63959	0.390498	0.506073	Potassium voltage-gated channel subfamily C member 3 (KSHIIID) (Voltage-gated potassium channel subunit Kv3.3)
1444	P61161	0.390487	0.480426	Actin-related protein 2 (Actin-like protein 2)
1445	Q924S7	0.390414	0.465291	Sprouty-related, EVH1 domain-containing protein 2
1446	Q8R2U6	0.390325	0.493098	Diphosphoinositol polyphosphate phosphohydrolase 2
1447	Q61655	0.390205	0.471872	ATP-dependent RNA helicase DDX19A (EC 3.6.4.13) (DEAD box RNA helicase DEAD5) (mDEAD5) (DEAD box protein 19A) (Eukaryotic translation initiation factor 4A-related sequence 1)
1448	Q6PIC6	0.390185	0.511546	Sodium/potassium-transporting ATPase subunit alpha-3 (Na(+)/K(+) ATPase alpha-3 subunit) (EC 7.2.2.13) (Na(+)/K(+) ATPase alpha(III) subunit) (Sodium pump subunit alpha-3)
1449	Q80V91	0.390181	0.484461	Probable E3 ubiquitin-protein ligase DTX3 (EC 2.3.2.27) (Protein deltex-3) (Deltex3) (mDTX3) (RING-type E3 ubiquitin transferase DTX3)
1450	Q8R570	0.390149	0.45345	Synaptosomal-associated protein 47 (SNAP-47) (Synaptosomal-associated 47 kDa protein)
1451	Q8JZS0	0.390081	0.4662	Protein lin-7 homolog A (Lin-7A) (mLin-7) (Mammalian lin-seven protein 1) (MALS-1) (Vertebrate lin-7 homolog 1) (Veli-1)
1452	Q9JK45	0.390074	0.5163	Potassium voltage-gated channel subfamily KQT member 5 (KQT-like 5) (Potassium channel subunit alpha KvLQT5) (Voltage-gated potassium channel subunit Kv7.5)
1453	Q3TXX4	0.390002	0.462773	Vesicular glutamate transporter 1
1454	Q9D287	0.389996	0.460539	Pre-mRNA-splicing factor SPF27 (Breast carcinoma-amplified sequence 2 homolog) (DNA amplified in mammary carcinoma 1 protein)
1455	Q9D8E6	0.389946	0.480057	60S ribosomal protein L4
1456	Q7M750	0.389907	0.470734	Opalin (Oligodendrocytic myelin paranodal and inner loop protein) (Transmembrane protein 10)
1457	Q8K207	0.389888	0.603011	Uncharacterized protein C1orf21 homolog
1458	Q9CPV4	0.389822	0.46311	Glyoxalase domain-containing protein 4
1459	P28741	0.389812	0.489911	Kinesin-like protein KIF3A (Microtubule plus end-directed kinesin motor 3A)
1460	Q62178	0.389605	0.50033	Semaphorin-4A
1461	Q99KN9	0.38953	0.484293	Clathrin interactor 1 (Enthoprotin) (Epsin-4) (Epsin-related protein) (EpsinR)
1462	E9Q6B2	0.38947	0.476569	Coiled-coil domain-containing protein 85C
1463	Q3TVA9	0.389443	0.475499	Coiled-coil domain-containing protein 136
1464	O35887	0.389241	0.481607	Calumenin (Crocalbin)
1465	Q8CIT0	0.388957	0.452863	Corticoliberin (Corticotropin-releasing factor) (CRF) (Corticotropin-releasing hormone)
1466	Q6PIE5	0.388691	0.506639	Sodium/potassium-transporting ATPase subunit alpha-2 (Na(+)/K(+) ATPase alpha-2 subunit) (EC 7.2.2.13) (Na(+)/K(+) ATPase alpha(+) subunit) (Sodium pump subunit alpha-2)
1467	P98203	0.388649	0.459872	Splicing regulator ARVCF (Armadillo repeat protein deleted in velo-cardio-facial syndrome homolog)
1468	Q8R1G1	0.388544	0.476403	Threonine aspartase 1 (Taspase-1) (EC 3.4.25.-) [Cleaved into: Threonine aspartase subunit alpha; Threonine aspartase subunit beta]
1469	Q9JM52	0.388181	0.482952	Misshapen-like kinase 1 (EC 2.7.11.1) (GCK family kinase MiNK) (MAPK/ERK kinase kinase kinase 6) (MEK kinase kinase 6) (MEKKK 6) (Misshapen/NIK-related kinase) (Mitogen-activated protein kinase kinase kinase kinase 6)
1470	Q9JJA9	0.388023	0.516344	General receptor for phosphoinositides 1-associated scaffold protein (GRP1-associated scaffold protein)
1471	Q6P9R4	0.387999	0.473473	Rho guanine nucleotide exchange factor 18
1472	Q14CH0	0.387914	0.527891	Protein FAM171B
1473	P99027	0.387906	0.510957	60S acidic ribosomal protein P2
1474	Q62415	0.387886	0.435874	Apoptosis-stimulating of p53 protein 1 (Protein phosphatase 1 regulatory subunit 13B)
1475	Q3TN34	0.387846	0.500805	MICAL-like protein 2 (Junctional Rab13-binding protein) (Molecule interacting with CasL-like 2) (MICAL-L2)
1476	D3YXK1	0.387845	0.488424	Sterile alpha motif domain-containing protein 1 (SAM domain-containing protein 1) (Atherin)
1477	Q99JP0	0.387757	0.515645	Mitogen-activated protein kinase kinase kinase kinase 3 (EC 2.7.11.1) (Germinal center kinase-related protein kinase) (GLK) (MAPK/ERK kinase kinase kinase 3) (MEK kinase kinase 3) (MEKKK 3)
1478	Q9R0P9	0.38775	0.462714	Ubiquitin carboxyl-terminal hydrolase isozyme L1 (UCH-L1) (EC 3.4.19.12) (Neuron cytoplasmic protein 9.5) (PGP 9.5) (PGP9.5) (Ubiquitin thioesterase L1)
1479	Q8BUM9	0.387641	0.484108	Ubiquitin carboxyl-terminal hydrolase 43 (EC 3.4.19.12) (Deubiquitinating enzyme 43) (Ubiquitin thioesterase 43) (Ubiquitin-specific-processing protease 43)
1480	Q8VHQ3	0.387636	0.488527	Protein phosphatase 1 regulatory inhibitor subunit 16B (CAAX box protein TIMAP) (TGF-beta-inhibited membrane-associated protein)
1481	P60191	0.387595	0.491344	Regulating synaptic membrane exocytosis protein 4
1482	Q3TEA8	0.387541	0.48055	Heterochromatin protein 1-binding protein 3
1483	Q9D168	0.387536	0.495045	Integrator complex subunit 12 (Int12) (PHD finger protein 22)
1484	Q8BG26	0.387511	0.456407	RUN and SH3 domain-containing protein 1
1485	Q60864	0.387407	0.553744	Stress-induced-phosphoprotein 1 (STI1) (mSTI1) (Hsc70/Hsp90-organizing protein) (Hop)
1486	Q99L04	0.387279	0.446403	Dehydrogenase/reductase SDR family member 1 (EC 1.1.1.-) (Short chain dehydrogenase/reductase family 19C member 1) (Protein SDR19C1)
1487	Q8R1Q8	0.387041	0.482636	Cytoplasmic dynein 1 light intermediate chain 1 (Dynein light chain A) (DLC-A) (Dynein light intermediate chain 1, cytosolic)
1488	P46938	0.386952	0.454166	Transcriptional coactivator YAP1
1489	Q8CBY8	0.386943	0.505448	Dynactin subunit 4 (Dynactin subunit p62)
1490	P07903	0.386861	0.578971	DNA excision repair protein ERCC-1
1491	P55066	0.38685	0.467707	Neurocan core protein (Chondroitin sulfate proteoglycan 3)
1492	Q5U4C1	0.386827	0.482641	G-protein coupled receptor-associated sorting protein 1 (GASP-1)
1493	O55042	0.386734	0.489003	Alpha-synuclein (Non-A beta component of AD amyloid) (Non-A4 component of amyloid precursor) (NACP)
1494	Q3UH99	0.386702	0.609749	Protein shisa-6 (Cystine-knot AMPAR modulating protein of 52 kDa) (CKAMP52) (Shisa family member 6)
1495	Q9WU40	0.38665	0.671152	Inner nuclear membrane protein Man1 (LEM domain-containing protein 3)
1496	Q811D0	0.386628	0.460416	Disks large homolog 1 (Embryo-dlg/synapse-associated protein 97) (E-dlg/SAP97) (Synapse-associated protein 97) (SAP-97) (SAP97)
1497	Q8BGY3	0.386481	0.511793	Leucine zipper protein 2
1498	Q9QXS6	0.386455	0.568923	Drebrin (Developmentally-regulated brain protein)
1499	Q921T2	0.386418	0.481065	Torsin-1A-interacting protein 1 (Lamina-associated polypeptide 1B) (LAP1B)
1500	P61164	0.38638	0.466517	Alpha-centractin (Centractin) (ARP1) (Actin-RPV) (Centrosome-associated actin homolog)
1501	Q6PGE7	0.386351	0.45802	Sodium-dependent proline transporter (Solute carrier family 6 member 7)
1502	Q9Z2K1	0.386326	0.500713	Keratin, type I cytoskeletal 16
1503	Q9DC28	0.386239	0.490366	Casein kinase I isoform delta (CKI-delta) (CKId) (EC 2.7.11.1) (Tau-protein kinase CSNK1D) (EC 2.7.11.26)
1504	Q68FH0	0.386233	0.481866	Plakophilin-4 (Armadillo-related protein)
1505	O55137	0.386191	0.457664	Acyl-coenzyme A thioesterase 1
1506	Q920N7	0.386162	0.464912	Synaptotagmin-12 (Synaptotagmin XII) (SytXII)
1507	Q9JM93	0.386158	0.515571	ADP-ribosylation factor-like protein 6-interacting protein 4 (ARL-6-interacting protein 4) (Aip-4) (Splicing factor SRrp37)
1508	Q505F5	0.386054	0.518389	Leucine-rich repeat-containing protein 47
1509	Q9Z0E0	0.385996	0.506114	Neurochondrin (M-Sema F-associating protein of 75 kDa) (Norbin)
1510	P20444	0.385987	0.473388	Protein kinase C alpha type (PKC-A) (PKC-alpha) (EC 2.7.11.13)
1511	Q8BU14	0.385909	0.542162	Translocation protein SEC62 (Translocation protein 1) (TP-1)
1512	Q80X41	0.385837	0.446676	Serine/threonine-protein kinase VRK1 (EC 2.7.11.1) (Serine/threonine-protein kinase 51PK) (Vaccinia-related kinase 1)
1513	Q9D1Q6	0.385829	0.485494	Endoplasmic reticulum resident protein 44 (ER protein 44) (ERp44) (Thioredoxin domain-containing protein 4)
1514	Q99NF2	0.385793	0.446728	NMDA receptor synaptonuclear signaling and neuronal migration factor (Juxtasynaptic attractor of caldendrin on dendritic boutons protein) (Jacob protein) (Nasal embryonic luteinizing hormone-releasing hormone factor) (Nasal embryonic LHRH factor)
1515	Q9D394	0.385741	0.473103	Protein RUFY3
1516	O88952	0.385552	0.469436	Protein lin-7 homolog C (Lin-7C) (mLin7C) (Mammalian lin-seven protein 3) (MALS-3) (Vertebrate lin-7 homolog 3) (Veli-3)
1517	Q80TG9	0.385424	0.49747	Leucine-rich repeat and fibronectin type-III domain-containing protein 2
1518	P28738	0.385395	0.47539	Kinesin heavy chain isoform 5C (EC 3.6.4.-) (Kinesin heavy chain neuron-specific 2) (Kinesin-1)
1519	Q9D6I9	0.385359	0.561692	Leucine rich adaptor protein 1
1520	P14576	0.385347	0.467161	Signal recognition particle 54 kDa protein (SRP54) (EC 3.6.5.-)
1521	Q9D1E6	0.385272	0.644844	Tubulin-folding cofactor B (Cytoskeleton-associated protein 1) (Cytoskeleton-associated protein CKAPI) (Tubulin-specific chaperone B)
1522	Q7TMK9	0.385201	0.504176	Heterogeneous nuclear ribonucleoprotein Q (hnRNP Q) (Glycine- and tyrosine-rich RNA-binding protein) (GRY-RBP) (NS1-associated protein 1) (Synaptotagmin-binding, cytoplasmic RNA-interacting protein) (pp68)
1523	P62874	0.385189	0.449585	Guanine nucleotide-binding protein G(I)/G(S)/G(T) subunit beta-1 (Transducin beta chain 1)
1524	Q3UFQ8	0.385166	0.503888	Capping protein, Arp2/3 and myosin-I linker protein 3 (Capping protein regulator and myosin 1 linker protein 3) (Leucine-rich repeat-containing protein 16B)
1525	P39447	0.385099	0.480146	Tight junction protein ZO-1 (Tight junction protein 1) (Zona occludens protein 1) (Zonula occludens protein 1)
1526	O88935	0.385045	0.45603	Synapsin-1 (Synapsin I)
1527	Q8BL65	0.384944	0.515937	Actin-binding LIM protein 2 (abLIM-2) (Actin-binding LIM protein family member 2)
1528	Q80U72	0.384896	0.470294	Protein scribble homolog (Scribble) (Protein LAP4)
1529	O35239	0.38487	0.501315	Tyrosine-protein phosphatase non-receptor type 9 (EC 3.1.3.48) (Protein-tyrosine phosphatase MEG2) (PTPase MEG2)
1530	Q8VHH5	0.38478	0.51159	Arf-GAP with GTPase, ANK repeat and PH domain-containing protein 3 (AGAP-3) (CRAM-associated GTPase) (CRAG) (Centaurin-gamma-3) (Cnt-g3) (MR1-interacting protein) (MRIP-1)
1531	P09602	0.38466	0.580316	Non-histone chromosomal protein HMG-17 (High mobility group nucleosome-binding domain-containing protein 2)
1532	E9Q286	0.384597	0.468557	Little elongation complex subunit 1 (Interactor of little elongator complex ELL subunit 1)
1533	Q8BRT1	0.384554	0.504955	CLIP-associating protein 2 (Cytoplasmic linker-associated protein 2)
1534	Q5FWK3	0.384448	0.472249	Rho GTPase-activating protein 1 (Rho-type GTPase-activating protein 1)
1535	Q80XP9	0.384404	0.472618	Serine/threonine-protein kinase WNK3 (EC 2.7.11.1) (Protein kinase lysine-deficient 3) (Protein kinase with no lysine 3)
1536	P18242	0.38438	0.456902	Cathepsin D
1537	P58404	0.384301	0.491513	Striatin-4 (Zinedin)
1538	Q9WTP2	0.383912	0.499509	Protein sprouty homolog 4 (Spry-4)
1539	P48722	0.383869	0.477379	Heat shock 70 kDa protein 4L (Heat shock 70-related protein APG-1) (Osmotic stress protein 94)
1540	Q07079	0.383862	0.477436	Insulin-like growth factor-binding protein 5 (IBP-5) (IGF-binding protein 5) (IGFBP-5)
1541	O70318	0.383856	0.464103	Band 4.1-like protein 2 (Erythrocyte membrane protein band 4.1-like 2) (Generally expressed protein 4.1) (4.1G)
1542	Q149L6	0.383836	0.477387	DnaJ homolog subfamily B member 14
1543	Q7TQG1	0.383825	0.49344	Pleckstrin homology domain-containing family A member 6 (PH domain-containing family A member 6) (Phosphoinositol 3-phosphate-binding protein 3) (PEPP-3)
1544	Q91WA4	0.383795	0.59347	CXXC-type zinc finger protein 5
1545	Q9ERI6	0.383763	0.444217	Retinol dehydrogenase 14 (EC 1.1.1.300) (Alcohol dehydrogenase PAN2)
1546	Q9R1J0	0.38371	0.455922	Sterol-4-alpha-carboxylate 3-dehydrogenase, decarboxylating
1547	P84309	0.383706	0.513283	Adenylate cyclase type 5 (EC 4.6.1.1) (ATP pyrophosphate-lyase 5) (Adenylate cyclase type V) (Adenylyl cyclase 5)
1548	Q64213	0.383674	0.499926	Splicing factor 1 (CW17) (Mammalian branch point-binding protein) (BBP) (mBBP) (Transcription factor ZFM1) (mZFM) (Zinc finger gene in MEN1 locus) (Zinc finger protein 162)
1549	P11031	0.38356	0.485699	Activated RNA polymerase II transcriptional coactivator p15 (Positive cofactor 4) (PC4) (SUB1 homolog) (Single-stranded DNA-binding protein p9) (p14)
1550	Q4VA53	0.383415	0.486519	Sister chromatid cohesion protein PDS5 homolog B (Androgen-induced proliferation inhibitor) (Androgen-induced prostate proliferative shutoff-associated protein AS3)
1551	Q8BTG7	0.383404	0.464997	Protein NDRG4 (N-myc downstream-regulated gene 4 protein) (Protein Ndr4)
1552	P62880	0.383346	0.45524	Guanine nucleotide-binding protein G(I)/G(S)/G(T) subunit beta-2 (G protein subunit beta-2) (Transducin beta chain 2)
1553	Q64096	0.383317	0.451108	Guanine nucleotide exchange factor DBS
1554	Q9QZB7	0.383251	0.450224	Actin-related protein 10 (Actin-related protein 11)
1555	Q91WG5	0.383171	0.451419	5'-AMP-activated protein kinase subunit gamma-2 (AMPK gamma2) (AMPK subunit gamma-2)
1556	Q7TPV4	0.38306	0.444839	Myb-binding protein 1A (Myb-binding protein of 160 kDa)
1557	E9Q5C9	0.383023	0.548714	Nucleolar and coiled-body phosphoprotein 1 (140 kDa nucleolar phosphoprotein) (Nopp140)
1558	Q3TES0	0.382992	0.480352	IQ motif and SEC7 domain-containing protein 3
1559	Q2NL51	0.382976	0.457371	Glycogen synthase kinase-3 alpha (GSK-3 alpha) (EC 2.7.11.26) (Serine/threonine-protein kinase GSK3A) (EC 2.7.11.1)
1560	Q0VGY8	0.382928	0.480802	Protein TANC1 (Tetratricopeptide repeat, ankyrin repeat and coiled-coil domain-containing protein 1)
1561	Q9QZS3	0.382873	0.48175	Protein numb homolog (m-Nb) (m-Numb)
1562	P62482	0.382844	0.439859	Voltage-gated potassium channel subunit beta-2 (EC 1.1.1.-) (K(+) channel subunit beta-2) (Kv-beta-2) (Neuroimmune protein F5)
1563	O35678	0.382805	0.44421	Monoglyceride lipase (MGL) (EC 3.1.1.23) (Monoacylglycerol lipase) (MAGL)
1564	Q9DB77	0.382797	0.482071	Cytochrome b-c1 complex subunit 2, mitochondrial (Complex III subunit 2) (Core protein II) (Ubiquinol-cytochrome-c reductase complex core protein 2)
1565	A2AHC3	0.382734	0.484315	Calmodulin-regulated spectrin-associated protein 1
1566	Q9DAS9	0.38272	0.47281	Guanine nucleotide-binding protein G(I)/G(S)/G(O) subunit gamma-12
1567	Q9Z0V1	0.382719	0.508504	Potassium voltage-gated channel subfamily D member 3
1568	P05202	0.382638	0.453421	Aspartate aminotransferase, mitochondrial (mAspAT) (EC 2.6.1.1) (EC 2.6.1.7) (Fatty acid-binding protein) (FABP-1) (Glutamate oxaloacetate transaminase 2) (Kynurenine aminotransferase 4) (Kynurenine aminotransferase IV) (Kynurenine--oxoglutarate transaminase 4) (Kynurenine--oxoglutarate transaminase IV) (Plasma membrane-associated fatty acid-binding protein) (FABPpm) (Transaminase A)
1569	Q80YF9	0.382635	0.571701	Rho GTPase-activating protein 33 (Rho-type GTPase-activating protein 33) (Sorting nexin-26) (Tc10/CDC42 GTPase-activating protein)
1570	Q921H8	0.38263	0.452293	3-ketoacyl-CoA thiolase A, peroxisomal (EC 2.3.1.16) (Acetyl-CoA C-myristoyltransferase) (EC 2.3.1.155) (Acetyl-CoA acyltransferase A) (EC 2.3.1.9) (Beta-ketothiolase A) (Peroxisomal 3-oxoacyl-CoA thiolase A)
1571	Q5XJY5	0.382611	0.463728	Coatomer subunit delta (Archain) (Delta-coat protein) (Delta-COP)
1572	Q6GQT9	0.38255	0.475088	Nodal modulator 1
1573	Q80UY2	0.382437	0.498594	E3 ubiquitin-protein ligase KCMF1 (EC 2.3.2.27) (Differentially expressed in branching tubulogenesis 91) (Debt-91) (RING-type E3 ubiquitin transferase KCMF1)
1574	Q9Z0U1	0.382185	0.454426	Tight junction protein ZO-2 (Tight junction protein 2) (Zona occludens protein 2) (Zonula occludens protein 2)
1575	Q8BHE3	0.382178	0.489495	Caytaxin
1576	P34928	0.382163	0.419368	Apolipoprotein C-I (Apo-CI) (ApoC-I) (Apolipoprotein C1) [Cleaved into: Truncated apolipoprotein C-I]
1577	Q9D2N4	0.38216	0.487033	Dystrobrevin alpha (DTN-A) (Alpha-dystrobrevin)
1578	P30275	0.382034	0.450732	Creatine kinase U-type, mitochondrial (EC 2.7.3.2) (Acidic-type mitochondrial creatine kinase) (Mia-CK) (Ubiquitous mitochondrial creatine kinase) (U-MtCK)
1579	Q69ZS8	0.382027	0.465622	Kazrin
1580	Q80X32	0.38186	0.486942	UPF0461 protein C5orf24 homolog
1581	Q64518	0.381744	0.453972	Sarcoplasmic/endoplasmic reticulum calcium ATPase 3 (SERCA3) (SR Ca(2+)-ATPase 3) (EC 7.2.2.10) (Calcium pump 3)
1582	P10126	0.381742	0.449166	Elongation factor 1-alpha 1 (EF-1-alpha-1) (Elongation factor Tu) (EF-Tu) (Eukaryotic elongation factor 1 A-1) (eEF1A-1)
1583	Q9Z1K7	0.381694	0.462106	Adenomatous polyposis coli protein 2
1584	P98084	0.381667	0.451015	Amyloid-beta A4 precursor protein-binding family A member 2
1585	C0HKD9	0.381664	0.528763	Microfibrillar-associated protein 1B (Spliceosome B complex protein MFAP1B)
1586	Q3UYC0	0.381637	0.467441	Protein phosphatase 1H (EC 3.1.3.16)
1587	Q9Z0H3	0.381508	0.49802	SWI/SNF-related matrix-associated actin-dependent regulator of chromatin subfamily B member 1 (BRG1-associated factor 47) (BAF47) (Integrase interactor 1 protein) (SNF5 homolog) (mSNF5)
1588	D3YZU1	0.381461	0.473196	SH3 and multiple ankyrin repeat domains protein 1 (Shank1)
1589	P12023	0.381453	0.52273	Amyloid-beta precursor protein (ABPP) (APP) (Alzheimer disease amyloid A4 protein homolog) (Alzheimer disease amyloid protein) (Amyloid precursor protein) (Amyloid-beta (A4) precursor protein) (Amyloid-beta A4 protein) (Amyloidogenic glycoprotein) (AG) [Cleaved into: N-APP; Soluble APP-alpha (S-APP-alpha); Soluble APP-beta (S-APP-beta); C99 (APP-C99) (Beta-secretase C-terminal fragment) (Beta-CTF…
1590	Q9CPT5	0.381405	0.561422	Nucleolar protein 16
1591	Q99KP6	0.381386	0.497843	Pre-mRNA-processing factor 19 (EC 2.3.2.27) (Nuclear matrix protein 200) (PRP19/PSO4 homolog) (RING-type E3 ubiquitin transferase PRP19) (Senescence evasion factor)
1592	P68181	0.381327	0.447717	cAMP-dependent protein kinase catalytic subunit beta
1593	P50153	0.381178	0.46865	Guanine nucleotide-binding protein G(I)/G(S)/G(O) subunit gamma-4
1594	Q61598	0.38107	0.444836	Rab GDP dissociation inhibitor beta (Rab GDI beta) (GDI-3) (Guanosine diphosphate dissociation inhibitor 2) (GDI-2)
1595	O55143	0.380887	0.461735	Sarcoplasmic/endoplasmic reticulum calcium ATPase 2 (SERCA2) (SR Ca(2+)-ATPase 2) (EC 7.2.2.10) (Calcium pump 2) (Calcium-transporting ATPase sarcoplasmic reticulum type, slow twitch skeletal muscle isoform) (Endoplasmic reticulum class 1/2 Ca(2+) ATPase)
1596	Q9QXE0	0.38085	0.440751	2-hydroxyacyl-CoA lyase 1
1597	Q61191	0.380815	0.473954	Host cell factor 1 (HCF) (HCF-1) (C1 factor) [Cleaved into: HCF N-terminal chain 1; HCF N-terminal chain 2; HCF N-terminal chain 3; HCF N-terminal chain 4; HCF N-terminal chain 5; HCF N-terminal chain 6; HCF C-terminal chain 1; HCF C-terminal chain 2; HCF C-terminal chain 3; HCF C-terminal chain 4; HCF C-terminal chain 5; HCF C-terminal chain 6]
1598	Q8CAY6	0.380746	0.437125	Acetyl-CoA acetyltransferase, cytosolic (EC 2.3.1.9) (Cytosolic acetoacetyl-CoA thiolase)
1599	Q6PFX2	0.380744	0.493763	BEN domain-containing protein 6
1600	Q61120	0.38071	0.527653	SHC-transforming protein 3 (Neuronal Shc) (N-Shc) (SHC-transforming protein C) (Src homology 2 domain-containing-transforming protein C3) (SH2 domain protein C3)
1601	Q9WV60	0.38066	0.436142	Glycogen synthase kinase-3 beta (GSK-3 beta) (EC 2.7.11.26) (Serine/threonine-protein kinase GSK3B) (EC 2.7.11.1)
1602	P70232	0.380654	0.500233	Neural cell adhesion molecule L1-like protein (Cell adhesion molecule with homology to L1CAM) (Chl1-like protein) (Close homolog of L1) [Cleaved into: Processed neural cell adhesion molecule L1-like protein]
1603	Q8C437	0.380641	0.468648	PEX5-related protein (PEX2-related protein) (PEX5-like protein) (Peroxin-5-related protein) (Tetratricopeptide repeat-containing Rab8b-interacting protein) (Pex5Rp) (TRIP8b)
1604	Q8C052	0.380511	0.446619	Microtubule-associated protein 1S (MAP-1S) (BPY2-interacting protein 1) (Microtubule-associated protein 8) [Cleaved into: MAP1S heavy chain; MAP1S light chain]
1605	O88703	0.380446	0.512436	Potassium/sodium hyperpolarization-activated cyclic nucleotide-gated channel 2 (Brain cyclic nucleotide-gated channel 2) (BCNG-2) (Hyperpolarization-activated cation channel 1) (HAC-1)
1606	Q99104	0.380372	0.498629	Unconventional myosin-Va (Dilute myosin heavy chain, non-muscle)
1607	P17156	0.380349	0.438728	Heat shock-related 70 kDa protein 2 (Heat shock protein 70.2)
1608	Q8CI03	0.380167	0.47761	FLYWCH-type zinc finger-containing protein 1
1609	Q03137	0.380062	0.497058	Ephrin type-A receptor 4 (EC 2.7.10.1) (Tyrosine-protein kinase receptor MPK-3) (Tyrosine-protein kinase receptor SEK-1)
1610	Q9Z2A0	0.380047	0.457371	3-phosphoinositide-dependent protein kinase 1
1611	P47757	0.380043	0.466327	F-actin-capping protein subunit beta (CapZ beta)
1612	P35486	0.380031	0.440948	Pyruvate dehydrogenase E1 component subunit alpha, somatic form, mitochondrial (EC 1.2.4.1) (PDHE1-A type I)
1613	Q8CHY6	0.380018	0.449993	Transcriptional repressor p66 alpha (GATA zinc finger domain-containing protein 2A)
1614	Q8C729	0.379983	0.451334	Protein FAM126B
1615	Q9Z1S8	0.37996	0.536517	GRB2-associated-binding protein 2 (GRB2-associated binder 2) (Growth factor receptor bound protein 2-associated protein 2) (PH domain-containing adaptor molecule p97)
1616	B9EJA2	0.37996	0.45913	Cortactin-binding protein 2 (CortBP2)
1617	Q3UTQ8	0.379889	0.46358	Cyclin-dependent kinase-like 5 (EC 2.7.11.22)
1618	Q8C1B1	0.379822	0.489813	Calmodulin-regulated spectrin-associated protein 2 (Calmodulin-regulated spectrin-associated protein 1-like protein 1)
1619	Q9ER73	0.379758	0.451904	Elongator complex protein 4
1620	O88705	0.37955	0.510344	Potassium/sodium hyperpolarization-activated cyclic nucleotide-gated channel 3 (Hyperpolarization-activated cation channel 3) (HAC-3)
1621	Q00PI9	0.37949	0.466667	Heterogeneous nuclear ribonucleoprotein U-like protein 2 (MLF1-associated nuclear protein)
1622	Q8BH44	0.379471	0.446298	Coronin-2B
1623	Q8JZP2	0.379457	0.455137	Synapsin-3 (Synapsin III)
1624	P47955	0.379431	0.5864	60S acidic ribosomal protein P1
1625	O55022	0.379358	0.563175	Membrane-associated progesterone receptor component 1 (mPR)
1626	Q5SU73	0.379342	0.500404	Coilin (p80-coilin)
1627	Q62448	0.379246	0.488178	Eukaryotic translation initiation factor 4 gamma 2 (eIF-4-gamma 2) (eIF-4G 2) (eIF4G 2) (Novel APOBEC-1 target 1) (Translation repressor NAT1) (p97)
1628	Q9EPQ8	0.379178	0.471739	Transcription factor 20 (TCF-20) (Nuclear factor SPBP) (Stromelysin-1 PDGF-responsive element-binding protein) (SPRE-binding protein)
1629	Q9CPW0	0.378744	0.486526	Contactin-associated protein-like 2 (Cell recognition molecule Caspr2)
1630	Q91ZA3	0.378708	0.439095	Propionyl-CoA carboxylase alpha chain, mitochondrial (PCCase subunit alpha) (EC 6.4.1.3) (Propanoyl-CoA:carbon dioxide ligase subunit alpha)
1631	P20065	0.37866	0.617844	Thymosin beta-4
1632	Q91WJ0	0.378637	0.506748	Fibroblast growth factor receptor substrate 3 (FGFR substrate 3) (FRS2-beta)
1633	Q9CZW5	0.37863	0.49147	Mitochondrial import receptor subunit TOM70
1634	Q80T23	0.378471	0.488463	Synaptotagmin-like protein 5
1635	Q3U2I3	0.378418	0.484284	FTS and Hook-interacting protein
1636	Q8R127	0.37834	0.433349	Saccharopine dehydrogenase-like oxidoreductase
1637	Q9DCB4	0.378283	0.535136	cAMP-regulated phosphoprotein 21 (ARPP-21) (Regulator of calmodulin signaling) (Thymocyte cAMP-regulated phosphoprotein)
1638	Q8BG15	0.37828	0.435785	CTD small phosphatase-like protein 2
1639	Q8BXR9	0.378236	0.484432	Oxysterol-binding protein-related protein 6 (ORP-6) (OSBP-related protein 6)
1640	P56959	0.378228	0.508089	RNA-binding protein FUS (Protein pigpen)
1641	Q8C561	0.378149	0.474186	G-protein coupled receptor-associated protein LMBRD2 (LMBR1 domain-containing protein 2)
1642	Q80TH2	0.378125	0.472629	Erbin (Densin-180-like protein) (Erbb2-interacting protein) (Protein LAP2)
1643	Q9Z0P4	0.378102	0.503021	Paralemmin-1 (Paralemmin)
1644	Q6R0H7	0.378092	0.441388	Guanine nucleotide-binding protein G(s) subunit alpha isoforms XLas (Adenylate cyclase-stimulating G alpha protein) (Extra large alphas protein) (XLalphas)
1645	Q4KMM3	0.378079	0.527385	Oxidation resistance protein 1 (Protein C7)
1646	Q9D3E6	0.378071	0.503267	Cohesin subunit SA-1 (SCC3 homolog 1) (Stromal antigen 1)
1647	A2A6Q5	0.378057	0.462867	Cell division cycle protein 27 homolog
1648	Q91W90	0.378033	0.464295	Thioredoxin domain-containing protein 5 (EC 1.8.4.-) (EC 5.3.4.1) (Endoplasmic reticulum resident protein 46) (ER protein 46) (ERp46) (Plasma cell-specific thioredoxin-related protein) (PC-TRP) (Thioredoxin-like protein p46)
1649	P28352	0.377988	0.459252	DNA-(apurinic or apyrimidinic site) endonuclease
1650	Q8K4I3	0.377954	0.441349	Rho guanine nucleotide exchange factor 6
1651	Q9QYG0	0.37794	0.444911	Protein NDRG2 (N-myc downstream-regulated gene 2 protein) (Protein Ndr2)
1652	P97434	0.377904	0.458562	Myosin phosphatase Rho-interacting protein (Rho-interacting protein 3) (RIP3) (p116Rip)
1653	Q6P4S6	0.377823	0.443925	Serine/threonine-protein kinase SIK3 (EC 2.7.11.1) (Salt-inducible kinase 3) (SIK-3) (Serine/threonine-protein kinase QSK)
1654	Q9CYZ2	0.377771	0.486708	Tumor protein D54 (Tumor protein D52-like 2)
1655	Q9R111	0.377677	0.45611	Guanine deaminase
1656	Q8C1M2	0.377675	0.492381	Zinc finger protein 428
1657	Q00612	0.377667	0.437495	Glucose-6-phosphate 1-dehydrogenase X
1658	Q9JME5	0.377659	0.468707	AP-3 complex subunit beta-2 (Adaptor protein complex AP-3 subunit beta-2) (Adaptor-related protein complex 3 subunit beta-2) (Beta-3B-adaptin) (Clathrin assembly protein complex 3 beta-2 large chain)
1659	Q5RJ54	0.377625	0.472363	Zinc finger and SCAN domain-containing protein 26 (Zinc finger protein 187)
1660	O88448	0.377622	0.473288	Kinesin light chain 2 (KLC 2)
1661	Q6PH08	0.377533	0.480942	ERC protein 2 (CAZ-associated structural protein 1) (CAST1)
1662	Q5SVL6	0.377464	0.468285	Rap1 GTPase-activating protein 2 (Rap1GAP2) (GTPase-activating Rap/Ran-GAP domain-like protein 4)
1663	Q8BH82	0.377444	0.422528	N-acyl-phosphatidylethanolamine-hydrolyzing phospholipase D (N-acyl phosphatidylethanolamine phospholipase D) (NAPE-PLD) (NAPE-hydrolyzing phospholipase D) (EC 3.1.4.54)
1664	Q91WN1	0.37744	0.515737	DnaJ homolog subfamily C member 9
1665	Q8K183	0.377174	0.422513	Pyridoxal kinase (EC 2.7.1.35) (Pyridoxine kinase)
1666	Q920P5	0.377141	0.483436	Adenylate kinase isoenzyme 5
1667	P05201	0.377132	0.448053	Aspartate aminotransferase, cytoplasmic (cAspAT) (EC 2.6.1.1) (EC 2.6.1.3) (Cysteine aminotransferase, cytoplasmic) (Cysteine transaminase, cytoplasmic) (cCAT) (Glutamate oxaloacetate transaminase 1) (Transaminase A)
1668	Q69ZU6	0.377129	0.480083	Thrombospondin type-1 domain-containing protein 7A [Cleaved into: Thrombospondin type-1 domain-containing protein 7A, soluble form]
1669	Q99JP6	0.377089	0.580021	Homer protein homolog 3 (Homer-3)
1670	O08579	0.377011	0.542542	Emerin
1671	Q9QYF9	0.376876	0.447185	Protein NDRG3 (N-myc downstream-regulated gene 3 protein) (Protein Ndr3)
1672	Q641P0	0.376724	0.4433	Actin-related protein 3B
1673	P17183	0.376673	0.451158	Gamma-enolase (EC 4.2.1.11) (2-phospho-D-glycerate hydro-lyase) (Enolase 2) (Neural enolase) (Neuron-specific enolase) (NSE)
1674	P63017	0.376548	0.434104	Heat shock cognate 71 kDa protein (EC 3.6.4.10) (Heat shock 70 kDa protein 8)
1675	P60122	0.376453	0.514304	RuvB-like 1 (EC 3.6.4.12) (49 kDa TATA box-binding protein-interacting protein) (49 kDa TBP-interacting protein) (DNA helicase p50) (Pontin 52) (TIP49a)
1676	Q61316	0.376422	0.476077	Heat shock 70 kDa protein 4 (Heat shock 70-related protein APG-2)
1677	P62631	0.376404	0.439418	Elongation factor 1-alpha 2 (EF-1-alpha-2) (Eukaryotic elongation factor 1 A-2) (eEF1A-2) (Statin-S1)
1678	Q9Z2B9	0.376331	0.508319	Ribosomal protein S6 kinase alpha-4 (S6K-alpha-4) (EC 2.7.11.1) (90 kDa ribosomal protein S6 kinase 4) (Nuclear mitogen- and stress-activated protein kinase 2) (RSK-like protein kinase) (RLSK)
1679	Q80U38	0.376308	0.502266	Protein KHNYN
1680	P16283	0.376299	0.509607	Anion exchange protein 3 (AE 3) (Anion exchanger 3) (Neuronal band 3-like protein) (Solute carrier family 4 member 3)
1681	Q04447	0.376292	0.442598	Creatine kinase B-type (EC 2.7.3.2) (B-CK) (Creatine kinase B chain) (Creatine phosphokinase B-type) (CPK-B)
1682	Q08509	0.376178	0.469513	Epidermal growth factor receptor kinase substrate 8
1683	Q9Z2D6	0.376111	0.515749	Methyl-CpG-binding protein 2 (MeCp-2 protein) (MeCp2)
1684	P84091	0.376078	0.426552	AP-2 complex subunit mu (AP-2 mu chain) (Adaptor protein complex AP-2 subunit mu) (Adaptor-related protein complex 2 subunit mu) (Clathrin assembly protein complex 2 mu medium chain) (Clathrin coat assembly protein AP50) (Clathrin coat-associated protein AP50) (Mu2-adaptin) (Plasma membrane adaptor AP-2 50 kDa protein)
1685	Q60902	0.376008	0.526333	Epidermal growth factor receptor substrate 15-like 1 (Epidermal growth factor receptor pathway substrate 15-related sequence) (Eps15-rs) (Eps15-related protein) (Eps15R)
1686	Q99LD8	0.375978	0.433214	N(G),N(G)-dimethylarginine dimethylaminohydrolase 2 (DDAH-2) (Dimethylarginine dimethylaminohydrolase 2) (EC 3.5.3.18) (DDAHII) (Dimethylargininase-2)
1687	P59808	0.375929	0.470231	SAM and SH3 domain-containing protein 1
1688	Q61553	0.375813	0.444196	Fascin (Singed-like protein)
1689	O54916	0.375766	0.443	RalBP1-associated Eps domain-containing protein 1 (RalBP1-interacting protein 1)
1690	Q5U4C3	0.375758	0.511331	Splicing factor, arginine/serine-rich 19 (SR-related and CTD-associated factor 1)
1691	Q8BJ05	0.375745	0.472613	Zinc finger CCCH domain-containing protein 14
1692	P56818	0.375722	0.445024	Beta-secretase 1 (EC 3.4.23.46) (Aspartyl protease 2) (ASP2) (Asp 2) (Beta-site amyloid precursor protein cleaving enzyme 1) (Beta-site APP cleaving enzyme 1) (Memapsin-2) (Membrane-associated aspartic protease 2)
1693	Q9DCZ1	0.375699	0.424367	GMP reductase 1
1694	Q6ZQF0	0.375545	0.484773	DNA topoisomerase 2-binding protein 1
1695	P31648	0.375289	0.437873	Sodium- and chloride-dependent GABA transporter 1
1696	Q9JJF3	0.375274	0.468027	Ribosomal oxygenase 1 (Bifunctional lysine-specific demethylase and histidyl-hydroxylase NO66) (EC 1.14.11.-, EC 1.14.11.27)
1697	Q9WUR9	0.375253	0.442211	Adenylate kinase 4, mitochondrial (AK 4) (EC 2.7.4.10) (EC 2.7.4.6) (Adenylate kinase 3-like) (Adenylate kinase isoenzyme 4) (GTP:AMP phosphotransferase AK4)
1698	Q924S8	0.37519	0.456873	Sprouty-related, EVH1 domain-containing protein 1 (Spred-1)
1699	O88485	0.375091	0.458896	Cytoplasmic dynein 1 intermediate chain 1 (Cytoplasmic dynein intermediate chain 1) (Dynein intermediate chain 1, cytosolic) (DH IC-1)
1700	Q60598	0.374927	0.566378	Src substrate cortactin
1701	Q8K2D3	0.374916	0.442104	Enhancer of mRNA-decapping protein 3
1702	Q8BXR1	0.37487	0.459173	Probable cationic amino acid transporter
1703	Q9JMK2	0.374799	0.467263	Casein kinase I isoform epsilon (CKI-epsilon) (CKIe) (EC 2.7.11.1)
1704	Q8CCF0	0.374771	0.528467	U4/U6 small nuclear ribonucleoprotein Prp31 (Pre-mRNA-processing factor 31) (U4/U6 snRNP 61 kDa protein) (Protein 61K)
1705	O08919	0.37476	0.524215	Numb-like protein
1706	Q9DBG3	0.374589	0.462441	AP-2 complex subunit beta (AP105B) (Adaptor protein complex AP-2 subunit beta) (Adaptor-related protein complex 2 subunit beta) (Beta-2-adaptin) (Beta-adaptin) (Clathrin assembly protein complex 2 beta large chain) (Plasma membrane adaptor HA2/AP2 adaptin beta subunit)
1707	Q6ZQ29	0.374538	0.515062	Serine/threonine-protein kinase TAO2 (EC 2.7.11.1) (Thousand and one amino acid protein 2)
1708	Q61410	0.374499	0.422988	cGMP-dependent protein kinase 2
1709	Q8C0I4	0.374464	0.543368	Enhancer of polycomb homolog 2 (EPC-like)
1710	Q9CWS0	0.374278	0.435508	N(G),N(G)-dimethylarginine dimethylaminohydrolase 1 (DDAH-1) (Dimethylarginine dimethylaminohydrolase 1) (EC 3.5.3.18) (DDAHI) (Dimethylargininase-1)
1711	P06745	0.374241	0.452222	Glucose-6-phosphate isomerase (GPI) (EC 5.3.1.9) (Autocrine motility factor) (AMF) (Neuroleukin) (NLK) (Phosphoglucose isomerase) (PGI) (Phosphohexose isomerase) (PHI)
1712	Q8CH18	0.374239	0.445777	Cell division cycle and apoptosis regulator protein 1 (Cell cycle and apoptosis regulatory protein 1) (CARP-1)
1713	Q8CE90	0.374193	0.460095	Dual specificity mitogen-activated protein kinase kinase 7 (MAP kinase kinase 7) (MAPKK 7) (EC 2.7.12.2) (JNK-activating kinase 2) (MAPK/ERK kinase 7) (MEK 7) (c-Jun N-terminal kinase kinase 2) (JNK kinase 2) (JNKK 2)
1714	P05064	0.374127	0.432491	Fructose-bisphosphate aldolase A (EC 4.1.2.13) (Aldolase 1) (Muscle-type aldolase)
1715	Q3U1Y4	0.374085	0.479078	DENN domain-containing protein 4B (Brain-specific gene 4 protein) (Brain specific protein 4)
1716	Q8BJA3	0.374082	0.467352	Homeobox-containing protein 1
1717	Q8R050	0.374081	0.450668	Eukaryotic peptide chain release factor GTP-binding subunit ERF3A (Eukaryotic peptide chain release factor subunit 3a) (eRF3a) (G1 to S phase transition protein 1 homolog)
1718	P98200	0.373998	0.454764	Phospholipid-transporting ATPase IB
1719	Q6PAJ1	0.373973	0.485601	Breakpoint cluster region protein (EC 2.7.11.1)
1720	Q61216	0.373942	0.483486	Double-strand break repair protein MRE11
1721	Q9D773	0.373914	0.455247	39S ribosomal protein L2, mitochondrial
1722	Q99K28	0.373835	0.507122	ADP-ribosylation factor GTPase-activating protein 2
1723	P70175	0.373766	0.472444	Disks large homolog 3 (Synapse-associated protein 102) (SAP-102) (SAP102)
1724	Q8VEH8	0.373708	0.454274	Endoplasmic reticulum lectin 1 (ER lectin) (Erlectin)
1725	O35495	0.373348	0.447893	Cyclin-dependent kinase 14 (EC 2.7.11.22) (Cell division protein kinase 14) (Serine/threonine-protein kinase PFTAIRE-1)
1726	Q9JKY5	0.373221	0.520372	Huntingtin-interacting protein 1-related protein (HIP1-related protein)
1727	Q8BRJ3	0.373218	0.43612	RELT-like protein 2
1728	Q8R310	0.373214	0.465176	Transmembrane and coiled-coil domain protein 3
1729	Q9D7N9	0.373136	0.459785	Adipocyte plasma membrane-associated protein (Protein DD16)
1730	Q68FL4	0.373134	0.448796	Putative adenosylhomocysteinase 3 (AdoHcyase 3) (EC 3.3.1.1) (Long-IRBIT) (S-adenosyl-L-homocysteine hydrolase 3) (S-adenosylhomocysteine hydrolase-like protein 2)
1731	P50586	0.372997	0.446183	Tubby protein
1732	P17182	0.372994	0.431713	Alpha-enolase (EC 4.2.1.11) (2-phospho-D-glycerate hydro-lyase) (Enolase 1) (Non-neural enolase) (NNE)
1733	Q9D8S3	0.372943	0.477421	ADP-ribosylation factor GTPase-activating protein 3 (ARF GAP 3)
1734	Q91VD9	0.372862	0.428095	NADH-ubiquinone oxidoreductase 75 kDa subunit, mitochondrial (EC 7.1.1.2) (Complex I-75kD) (CI-75kD)
1735	P15105	0.372855	0.4223	Glutamine synthetase (GS) (EC 6.3.1.2) (Glutamate--ammonia ligase) (Palmitoyltransferase GLUL) (EC 2.3.1.225)
1736	Q9CZU6	0.37274	0.458672	Citrate synthase, mitochondrial
1737	Q61214	0.372718	0.447558	Dual specificity tyrosine-phosphorylation-regulated kinase 1A (EC 2.7.11.23) (EC 2.7.12.1) (Dual specificity YAK1-related kinase) (MP86) (Protein kinase minibrain homolog) (MNBH)
1738	Q9QZD9	0.372707	0.425582	Eukaryotic translation initiation factor 3 subunit I
1739	Q8K4Q0	0.372633	0.485025	Regulatory-associated protein of mTOR
1740	O88487	0.372595	0.472231	Cytoplasmic dynein 1 intermediate chain 2 (Cytoplasmic dynein intermediate chain 2) (Dynein intermediate chain 2, cytosolic) (DH IC-2)
1741	Q91V14	0.372494	0.458444	Solute carrier family 12 member 5 (Electroneutral potassium-chloride cotransporter 2) (K-Cl cotransporter 2) (mKCC2) (Neuronal K-Cl cotransporter)
1742	B1AY10	0.372491	0.458832	Transcriptional repressor NF-X1 (m-Nfx.1) (EC 2.3.2.-) (Nuclear transcription factor, X box-binding protein 1)
1743	Q4ACU6	0.372442	0.485522	SH3 and multiple ankyrin repeat domains protein 3 (Shank3) (Proline-rich synapse-associated protein 2) (ProSAP2) (SPANK-2)
1744	O88665	0.372422	0.534327	Bromodomain-containing protein 7 (75 kDa bromodomain protein)
1745	Q8BSS9	0.372262	0.414562	Liprin-alpha-2 (Protein tyrosine phosphatase receptor type f polypeptide-interacting protein alpha-2) (PTPRF-interacting protein alpha-2)
1746	Q99J85	0.37225	0.484823	Neuronal pentraxin receptor
1747	Q8BLV3	0.372196	0.416388	Sodium/hydrogen exchanger 7 (Na(+)/H(+) exchanger 7) (NHE-7) (Solute carrier family 9 member 7)
1748	Q8VEK3	0.372188	0.442243	Heterogeneous nuclear ribonucleoprotein U (hnRNP U) (Scaffold-attachment factor A) (SAF-A)
1749	P05063	0.372176	0.427183	Fructose-bisphosphate aldolase C (EC 4.1.2.13) (Aldolase 3) (Brain-type aldolase) (Scrapie-responsive protein 2) (Zebrin II)
1750	Q6P9R1	0.371905	0.429374	ATP-dependent RNA helicase DDX51 (EC 3.6.4.13) (DEAD box protein 51)
1751	Q80YE4	0.371897	0.453481	Serine/threonine-protein kinase LMTK1 (EC 2.7.11.1) (Apoptosis-associated tyrosine kinase) (AATYK) (Brain apoptosis-associated tyrosine kinase) (Lemur tyrosine kinase 1)
1752	Q6NVF9	0.371648	0.44936	Cleavage and polyadenylation specificity factor subunit 6
1753	Q8R4R6	0.371606	0.47193	Nucleoporin NUP35 (35 kDa nucleoporin) (Mitotic phosphoprotein 44) (MP-44) (Nuclear pore complex protein Nup53) (Nucleoporin NUP53)
1754	Q8BGT6	0.371492	0.473302	MICAL-like protein 1 (Molecule interacting with Rab13) (MIRab13)
1755	Q99L90	0.371392	0.492255	Microspherule protein 1 (58 kDa microspherule protein)
1756	Q501J6	0.371389	0.439542	Probable ATP-dependent RNA helicase DDX17 (EC 3.6.4.13) (DEAD box protein 17)
1757	P50580	0.371256	0.428843	Proliferation-associated protein 2G4 (IRES-specific cellular trans-acting factor 45 kDa) (ITAF45) (Mpp1) (Proliferation-associated protein 1) (Protein p38-2G4)
1758	Q8CFI0	0.37122	0.441116	E3 ubiquitin-protein ligase NEDD4-like (EC 2.3.2.26) (EC 2.3.2.36) (HECT-type E3 ubiquitin transferase NED4L) (NEDD4.2) (Nedd4-2)
1759	O35417	0.371218	0.457511	Proenkephalin-B (Beta-neoendorphin-dynorphin) (Preprodynorphin) [Cleaved into: Alpha-neoendorphin; Beta-neoendorphin; Big dynorphin (Big Dyn); Dynorphin A(1-17) (Dyn-A17) (Dynorphin A); Dynorphin A(1-13); Dynorphin A(1-8); Leu-enkephalin; Rimorphin (Dynorphin B) (Dyn-B) (Dynorphin B(1-13)); Leumorphin (Dynorphin B-29)]
1760	Q61140	0.371209	0.464493	Breast cancer anti-estrogen resistance protein 1 (CRK-associated substrate) (p130cas)
1761	Q60676	0.371055	0.421944	Serine/threonine-protein phosphatase 5 (PP5) (EC 3.1.3.16) (Protein phosphatase T) (PPT)
1762	Q6P1F6	0.370728	0.444297	Serine/threonine-protein phosphatase 2A 55 kDa regulatory subunit B alpha isoform
1763	Q9BCZ4	0.370653	0.505062	Selenoprotein S
1764	Q80TM6	0.370605	0.495329	R3H domain-containing protein 2
1765	Q8BFX3	0.370495	0.457636	BTB/POZ domain-containing protein KCTD3
1766	Q6P4U0	0.370465	0.486008	Thrombospondin type-1 domain-containing protein 7B
1767	P58391	0.370348	0.566087	Small conductance calcium-activated potassium channel protein 3
1768	Q9R049	0.370293	0.450077	E3 ubiquitin-protein ligase AMFR (EC 2.3.2.36) (Autocrine motility factor receptor) (AMF receptor) (RING-type E3 ubiquitin transferase AMFR)
1769	Q6URW6	0.370241	0.46628	Myosin-14 (Myosin heavy chain 14) (Myosin heavy chain, non-muscle IIc) (Non-muscle myosin heavy chain IIc) (NMHC II-C)
1770	Q05BC3	0.370102	0.462106	Echinoderm microtubule-associated protein-like 1
1771	Q99MR1	0.370049	0.481844	GRB10-interacting GYF protein 1
1772	P34152	0.369922	0.456515	Focal adhesion kinase 1 (FADK 1) (EC 2.7.10.2) (Focal adhesion kinase-related nonkinase) (FRNK) (Protein-tyrosine kinase 2) (p125FAK) (pp125FAK)
1773	Q61545	0.369885	0.490221	RNA-binding protein EWS
1774	Q8R0Y6	0.369845	0.466677	Cytosolic 10-formyltetrahydrofolate dehydrogenase (10-FTHFDH) (FDH) (EC 1.5.1.6) (Aldehyde dehydrogenase family 1 member L1)
1775	Q91Z67	0.369832	0.450547	SLIT-ROBO Rho GTPase-activating protein 2 (srGAP2) (Formin-binding protein 2) (Formin-binding protein 27) (FBP-27)
1776	P12382	0.369766	0.458065	ATP-dependent 6-phosphofructokinase, liver type (ATP-PFK) (PFK-L) (EC 2.7.1.11) (6-phosphofructokinase type B) (Phosphofructo-1-kinase isozyme B) (PFK-B) (Phosphohexokinase)
1777	P98195	0.369757	0.461461	Probable phospholipid-transporting ATPase IIB
1778	Q9Z2C4	0.369683	0.442601	Myotubularin-related protein 1 (Phosphatidylinositol-3,5-bisphosphate 3-phosphatase) (EC 3.1.3.95) (Phosphatidylinositol-3-phosphate phosphatase) (EC 3.1.3.64)
1779	P83741	0.3696	0.466822	Serine/threonine-protein kinase WNK1 (EC 2.7.11.1) (Protein kinase lysine-deficient 1) (Protein kinase with no lysine 1)
1780	P51863	0.369572	0.425412	V-type proton ATPase subunit d 1 (V-ATPase subunit d 1) (P39) (Physophilin) (V-ATPase 40 kDa accessory protein) (V-ATPase AC39 subunit) (Vacuolar proton pump subunit d 1)
1781	Q99MR0	0.369448	0.429587	Actin-like protein 6B (53 kDa BRG1-associated factor B) (Actin-related protein Baf53b) (ArpN-alpha) (ArpNa) (BRG1-associated factor 53B) (BAF53B)
1782	O88704	0.369345	0.498355	Potassium/sodium hyperpolarization-activated cyclic nucleotide-gated channel 1 (Brain cyclic nucleotide-gated channel 1) (BCNG-1) (Hyperpolarization-activated cation channel 2) (HAC-2)
1783	P20029	0.369247	0.45191	Endoplasmic reticulum chaperone BiP (EC 3.6.4.10) (78 kDa glucose-regulated protein) (GRP-78) (Binding-immunoglobulin protein) (BiP) (Heat shock protein 70 family protein 5) (HSP70 family protein 5) (Heat shock protein family A member 5) (Immunoglobulin heavy chain-binding protein)
1784	Q8BUH8	0.369224	0.455805	Sentrin-specific protease 7 (EC 3.4.22.-) (SUMO-1-specific protease 2) (Sentrin/SUMO-specific protease SENP7)
1785	Q3U7R1	0.369154	0.456767	Extended synaptotagmin-1 (E-Syt1) (Membrane-bound C2 domain-containing protein)
1786	Q9JIG4	0.369146	0.467486	Protein phosphatase 1 regulatory subunit 3F (R3F)
1787	Q810J8	0.369082	0.474574	Zinc finger FYVE domain-containing protein 1
1788	Q761V0	0.369053	0.474279	Sodium- and chloride-dependent glycine transporter 2 (GlyT-2) (GlyT2) (Solute carrier family 6 member 5)
1789	Q8VDN2	0.369003	0.445776	Sodium/potassium-transporting ATPase subunit alpha-1 (Na(+)/K(+) ATPase alpha-1 subunit) (EC 7.2.2.13) (Sodium pump subunit alpha-1)
1790	Q8VDN4	0.368995	0.471922	Coiled-coil domain-containing protein 92
1791	Q61301	0.368933	0.457204	Catenin alpha-2 (Alpha N-catenin)
1792	Q91WJ7	0.368861	0.445637	SPATS2-like protein
1793	P14824	0.368758	0.443638	Annexin A6 (67 kDa calelectrin) (Annexin VI) (Annexin-6) (Calphobindin-II) (CPB-II) (Chromobindin-20) (Lipocortin VI) (Protein III) (p68) (p70)
1794	Q6NZF1	0.368671	0.451826	Zinc finger CCCH domain-containing protein 11A
1795	Q9Z2D8	0.368655	0.460405	Methyl-CpG-binding domain protein 3 (Methyl-CpG-binding protein MBD3)
1796	Q9WUM4	0.368607	0.458661	Coronin-1C (Coronin-3)
1797	Q9Z1X4	0.3686	0.449459	Interleukin enhancer-binding factor 3
1798	Q9QYS9	0.368553	0.500206	Protein quaking (MqkI) (qkI)
1799	Q8CB77	0.368512	0.466092	Elongin-A (EloA) (Elongin 110 kDa subunit) (RNA polymerase II transcription factor SIII subunit A1) (SIII p110) (Transcription elongation factor B polypeptide 3)
1800	Q9JJZ6	0.368403	0.456895	Krueppel-like factor 13 (Basic transcription element-binding protein 3) (BTE-binding protein 3) (Erythroid transcription factor FKLF-2) (RANTES factor of late activated T-lymphocytes 1) (RFLAT-1) (Transcription factor BTEB3)
1801	Q9QXV1	0.368393	0.499038	Chromobox protein homolog 8 (Polycomb 3 homolog) (Pc3) (mPc3)
1802	Q571I4	0.368364	0.460529	Inactive tyrosine-protein kinase PRAG1
1803	Q3TRR0	0.368153	0.48961	Microtubule-associated protein 9 (Aster-associated protein)
1804	Q99LI5	0.368048	0.443636	Zinc finger protein 281
1805	Q8VCD6	0.368014	0.583714	Receptor expression-enhancing protein 2
1806	Q9D8N0	0.367938	0.450945	Elongation factor 1-gamma (EF-1-gamma) (eEF-1B gamma)
1807	Q3UVR3	0.367829	0.431418	Tau-tubulin kinase 2
1808	Q9R190	0.367648	0.502931	Metastasis-associated protein MTA2 (Metastasis-associated 1-like 1)
1809	O88291	0.36761	0.443178	DBIRD complex subunit ZNF326 (Zinc finger protein 326) (Zinc finger protein interacting with mRNPs) (Zinc finger protein-associated with nuclear matrix of 75 kDa)
1810	Q60714	0.367559	0.454276	Long-chain fatty acid transport protein 1
1811	Q99NE5	0.36753	0.474125	Regulating synaptic membrane exocytosis protein 1 (Rab-3-interacting molecule 1) (RIM 1) (Rab-3-interacting protein 1)
1812	Q9QZQ1	0.367493	0.40558	Afadin (Afadin adherens junction formation factor) (Protein Af-6)
1813	Q61656	0.367437	0.439224	Probable ATP-dependent RNA helicase DDX5 (EC 3.6.4.13) (DEAD box RNA helicase DEAD1) (mDEAD1) (DEAD box protein 5) (RNA helicase p68)
1814	Q8K4P0	0.367432	0.435581	pre-mRNA 3' end processing protein WDR33 (WD repeat-containing protein 33) (WD repeat-containing protein of 146 kDa)
1815	Q9ERG2	0.367389	0.471656	Striatin-3
1816	Q91WT9	0.367329	0.445483	Cystathionine beta-synthase (EC 4.2.1.22) (Beta-thionase) (Serine sulfhydrase)
1817	Q8K124	0.367244	0.49695	Pleckstrin homology domain-containing family O member 2 (PH domain-containing family O member 2) (Pleckstrin homology domain-containing family Q member 1) (PH domain-containing family Q member 1)
1818	Q61165	0.367185	0.444109	Sodium/hydrogen exchanger 1 (Na(+)/H(+) exchanger 1) (NHE-1) (Solute carrier family 9 member 1)
1819	Q69ZH9	0.367153	0.558464	Rho GTPase-activating protein 23 (Rho-type GTPase-activating protein 23)
1820	Q8BLY2	0.367138	0.518043	Threonine--tRNA ligase 2, cytoplasmic
1821	Q61418	0.367091	0.436045	H(+)/Cl(-) exchange transporter 4
1822	Q9QXN3	0.367045	0.505434	Activating signal cointegrator 1
1823	P56399	0.367014	0.441404	Ubiquitin carboxyl-terminal hydrolase 5 (EC 3.4.19.12) (Deubiquitinating enzyme 5) (Isopeptidase T) (Ubiquitin thioesterase 5) (Ubiquitin-specific-processing protease 5)
1824	Q60596	0.366826	0.51586	DNA repair protein XRCC1 (X-ray repair cross-complementing protein 1)
1825	Q8R554	0.366711	0.445212	OTU domain-containing protein 7A (EC 3.4.19.12) (Zinc finger protein Cezanne 2)
1826	Q9Z0H4	0.366692	0.4658	CUGBP Elav-like family member 2 (CELF-2) (Bruno-like protein 3) (CUG triplet repeat RNA-binding protein 2) (CUG-BP2) (CUG-BP- and ETR-3-like factor 2) (ELAV-type RNA-binding protein 3) (ETR-3) (mETR-3) (Neuroblastoma apoptosis-related RNA-binding protein) (mNapor) (RNA-binding protein BRUNOL-3)
1827	Q8VDM4	0.366679	0.454636	26S proteasome non-ATPase regulatory subunit 2 (26S proteasome regulatory subunit RPN1) (26S proteasome regulatory subunit S2) (26S proteasome subunit p97)
1828	Q68FD9	0.36664	0.470802	UPF0606 protein KIAA1549
1829	Q6IRU5	0.366518	0.498424	Clathrin light chain B (Lcb)
1830	P54763	0.366507	0.47305	Ephrin type-B receptor 2 (EC 2.7.10.1) (Neural kinase) (Nuk receptor tyrosine kinase) (Tyrosine-protein kinase receptor EPH-3) (Tyrosine-protein kinase receptor SEK-3) [Cleaved into: EphB2/CTF1; EphB2/CTF2]
1831	P22892	0.366495	0.474435	AP-1 complex subunit gamma-1
1832	O88491	0.366422	0.47129	Histone-lysine N-methyltransferase, H3 lysine-36 specific (EC 2.1.1.357) (H3-K36-HMTase) (Nuclear receptor-binding SET domain-containing protein 1) (NR-binding SET domain-containing protein)
1833	P47911	0.366195	0.478546	60S ribosomal protein L6 (TAX-responsive enhancer element-binding protein 107) (TAXREB107)
1834	Q9EP89	0.366165	0.429227	Serine beta-lactamase-like protein LACTB, mitochondrial
1835	O88643	0.366111	0.430372	Serine/threonine-protein kinase PAK 1 (EC 2.7.11.1) (Alpha-PAK) (CDC42/RAC effector kinase PAK-A) (p21-activated kinase 1) (PAK-1) (p65-PAK)
1836	Q9DBU5	0.365986	0.479573	E3 ubiquitin-protein ligase RNF6 (EC 2.3.2.27) (RING-type E3 ubiquitin transferase RNF6) (RLIM-like protein)
1837	P0C7T6	0.365889	0.46556	Ataxin-1-like (Brother of ataxin-1)
1838	O35643	0.365887	0.486417	AP-1 complex subunit beta-1
1839	O55176	0.365885	0.506348	E3 ubiquitin-protein ligase Praja-1 (Praja1) (EC 2.3.2.27) (RING-type E3 ubiquitin transferase Praja-1)
1840	Q9R0A1	0.365882	0.451731	Chloride channel protein 2
1841	Q9Z2H5	0.365824	0.462381	Band 4.1-like protein 1 (Erythrocyte membrane protein band 4.1-like 1) (Neuronal protein 4.1) (4.1N)
1842	Q3U214	0.365726	0.446771	Microtubule-associated serine/threonine-protein kinase 3 (EC 2.7.11.1)
1843	O70161	0.365719	0.445838	Phosphatidylinositol 4-phosphate 5-kinase type-1 gamma (PIP5K1-gamma) (PtdIns(4)P-5-kinase 1 gamma) (EC 2.7.1.68) (Phosphatidylinositol 4-phosphate 5-kinase type I gamma) (PIP5KIgamma)
1844	Q60610	0.365422	0.445084	T-lymphoma invasion and metastasis-inducing protein 1
1845	Q8C570	0.365406	0.430247	mRNA export factor (Rae1 protein homolog) (mRNA-associated protein mrnp 41)
1846	Q6X7S9	0.365396	0.441137	EP300-interacting inhibitor of differentiation 2 (EID-2) (CREBBP/EP300 inhibitor 2) (EID-1-like inhibitor of differentiation 2)
1847	P30999	0.365363	0.465444	Catenin delta-1 (Cadherin-associated Src substrate) (CAS) (p120 catenin) (p120(ctn)) (p120(cas))
1848	Q9DBH0	0.365261	0.44482	NEDD4-like E3 ubiquitin-protein ligase WWP2 (EC 2.3.2.26) (HECT-type E3 ubiquitin transferase WWP2) (WW domain-containing protein 2)
1849	Q3UFY0	0.365143	0.472293	Ribosomal RNA processing protein 36 homolog
1850	Q8VEJ9	0.365134	0.454879	Vacuolar protein sorting-associated protein 4A (EC 3.6.4.6)
1851	O70507	0.365098	0.534493	Potassium/sodium hyperpolarization-activated cyclic nucleotide-gated channel 4 (Brain cyclic nucleotide-gated channel 3) (BCNG-3)
1852	O89053	0.36504	0.409047	Coronin-1A (Coronin-like protein A) (Clipin-A) (Coronin-like protein p57) (Tryptophan aspartate-containing coat protein) (TACO)
1853	Q61768	0.364944	0.472458	Kinesin-1 heavy chain (Conventional kinesin heavy chain) (Ubiquitous kinesin heavy chain) (UKHC)
1854	Q924N4	0.364806	0.456415	Solute carrier family 12 member 6 (Electroneutral potassium-chloride cotransporter 3) (K-Cl cotransporter 3)
1855	Q9D5R2	0.364736	0.447005	WD repeat-containing protein 20
1856	P45481	0.364439	0.457642	Histone lysine acetyltransferase CREBBP (EC 2.3.1.48) (Protein-lysine acetyltransferase CREBBP) (EC 2.3.1.-)
1857	B9EJ80	0.364392	0.461824	PDZ domain-containing protein 8
1858	Q99JP7	0.364263	0.428396	Glutathione hydrolase 7 (EC 3.4.19.13) (Gamma-glutamyltransferase 7) (GGT 7) (EC 2.3.2.2) (Gamma-glutamyltransferase-like 3) (Gamma-glutamyltranspeptidase 7) [Cleaved into: Glutathione hydrolase 7 heavy chain; Glutathione hydrolase 7 light chain]
1859	O88998	0.36425	0.440835	Noelin (Neuronal olfactomedin-related ER localized protein) (Olfactomedin-1) (Pancortin)
1860	Q61103	0.36413	0.518248	Zinc finger protein ubi-d4 (Apoptosis response zinc finger protein) (BRG1-associated factor 45D) (BAF45D) (D4, zinc and double PHD fingers family 2) (Protein requiem)
1861	Q80SW1	0.364009	0.423046	S-adenosylhomocysteine hydrolase-like protein 1 (IP3R-binding protein released with inositol 1,4,5-trisphosphate) (Putative adenosylhomocysteinase 2) (S-adenosyl-L-homocysteine hydrolase 2) (AdoHcyase 2)
1862	Q9QYB2	0.36397	0.491978	Dachshund homolog 1 (Dach1)
1863	Q6NS60	0.363803	0.431955	F-box only protein 41
1864	B2RY04	0.363759	0.474285	Dedicator of cytokinesis protein 5
1865	Q8BWF0	0.363744	0.439129	Succinate-semialdehyde dehydrogenase, mitochondrial (EC 1.2.1.24) (Aldehyde dehydrogenase family 5 member A1) (NAD(+)-dependent succinic semialdehyde dehydrogenase)
1866	Q3TEL6	0.363741	0.438084	E3 ubiquitin ligase Rnf157
1867	Q6PB44	0.363665	0.473832	Tyrosine-protein phosphatase non-receptor type 23 (EC 3.1.3.48)
1868	Q99M85	0.363662	0.433885	Transcriptional repressor scratch 1 (Scratch homolog 1 zinc finger protein) (SCRT) (Scratch 1) (mScrt)
1869	Q8BYC6	0.363636	0.456352	Serine/threonine-protein kinase TAO3 (EC 2.7.11.1) (Thousand and one amino acid protein 3)
1870	P83510	0.363627	0.513901	Traf2 and NCK-interacting protein kinase (EC 2.7.11.1)
1871	Q9D6F9	0.363626	0.432457	Tubulin beta-4A chain (Tubulin beta-4 chain)
1872	P50396	0.363583	0.430892	Rab GDP dissociation inhibitor alpha (Rab GDI alpha) (Guanosine diphosphate dissociation inhibitor 1) (GDI-1)
1873	Q61699	0.363511	0.46242	Heat shock protein 105 kDa (42 degrees C-HSP) (Heat shock 110 kDa protein) (Heat shock-related 100 kDa protein E7I) (HSP-E7I)
1874	Q6Q477	0.36345	0.446035	Plasma membrane calcium-transporting ATPase 4 (PMCA4) (EC 7.2.2.10)
1875	Q99JY9	0.363434	0.433746	Actin-related protein 3
1876	Q9CQ25	0.363353	0.471215	Mitotic-spindle organizing protein 2
1877	Q9EQZ7	0.363343	0.494002	Regulating synaptic membrane exocytosis protein 2 (Rab-3-interacting molecule 2) (RIM 2) (Rab-3-interacting protein 2)
1878	O35098	0.363337	0.418367	Dihydropyrimidinase-related protein 4 (DRP-4) (Collapsin response mediator protein 3) (CRMP-3) (UNC33-like phosphoprotein 4) (ULIP-4)
1879	Q9R1V7	0.363335	0.438416	Disintegrin and metalloproteinase domain-containing protein 23 (ADAM 23) (Metalloproteinase-like, disintegrin-like, and cysteine-rich protein 3) (MDC-3)
1880	P51791	0.363324	0.447137	H(+)/Cl(-) exchange transporter 3
1881	Q9CZ13	0.363187	0.433882	Cytochrome b-c1 complex subunit 1, mitochondrial (Complex III subunit 1) (Core protein I) (Ubiquinol-cytochrome-c reductase complex core protein 1)
1882	Q80TJ7	0.363088	0.455009	Histone lysine demethylase PHF8 (EC 1.14.11.27) (EC 1.14.11.65) (PHD finger protein 8) ([histone H3]-dimethyl-L-lysine(36) demethylase PHF8) ([histone H3]-dimethyl-L-lysine(9) demethylase PHF8)
1883	Q6ZQ58	0.363028	0.481031	La-related protein 1 (La ribonucleoprotein domain family member 1)
1884	Q9JKR6	0.362903	0.460351	Hypoxia up-regulated protein 1 (GRP-170) (140 kDa Ca(2+)-binding protein) (CBP-140)
1885	Q8VHR5	0.36288	0.414217	Transcriptional repressor p66-beta (GATA zinc finger domain-containing protein 2B) (p66/p68)
1886	P13020	0.362867	0.452856	Gelsolin (Actin-depolymerizing factor) (ADF) (Brevin)
1887	O88343	0.362809	0.491798	Electrogenic sodium bicarbonate cotransporter 1 (Sodium bicarbonate cotransporter) (Na(+)/HCO3(-) cotransporter) (Solute carrier family 4 member 4)
1888	Q9R1V6	0.362803	0.463724	Disintegrin and metalloproteinase domain-containing protein 22 (ADAM 22)
1889	Q62318	0.362625	0.531681	Transcription intermediary factor 1-beta (TIF1-beta) (E3 SUMO-protein ligase TRIM28) (EC 2.3.2.27) (KRAB-A-interacting protein) (KRIP-1) (RING-type E3 ubiquitin transferase TIF1-beta) (Tripartite motif-containing protein 28)
1890	Q9Z1X2	0.362598	0.443722	Phosphatidylserine synthase 2 (PSS-2) (PtdSer synthase 2) (EC 2.7.8.29) (Serine-exchange enzyme II)
1891	Q8VHQ9	0.362482	0.429124	Acyl-coenzyme A thioesterase 11 (Acyl-CoA thioesterase 11) (EC 3.1.2.-) (Acyl-CoA thioester hydrolase 11) (Adipose-associated thioesterase) (Brown fat-inducible thioesterase) (BFIT) (Palmitoyl-coenzyme A thioesterase) (EC 3.1.2.2)
1892	P63328	0.362458	0.44565	Protein phosphatase 3 catalytic subunit alpha (EC 3.1.3.16) (CAM-PRP catalytic subunit) (Calcineurin A alpha) (Calmodulin-dependent calcineurin A subunit alpha isoform) (CNA alpha) (Serine/threonine-protein phosphatase 2B catalytic subunit alpha isoform)
1893	P31650	0.362392	0.428796	Sodium- and chloride-dependent GABA transporter 3 (GAT-3) (Sodium- and chloride-dependent GABA transporter 4) (GAT-4) (Solute carrier family 6 member 11)
1894	P47857	0.362367	0.448847	ATP-dependent 6-phosphofructokinase, muscle type (ATP-PFK) (PFK-M) (EC 2.7.1.11) (6-phosphofructokinase type A) (Phosphofructo-1-kinase isozyme A) (PFK-A) (Phosphohexokinase)
1895	Q8K4G5	0.362303	0.482674	Actin-binding LIM protein 1 (abLIM-1) (Actin-binding LIM protein family member 1)
1896	Q99MI1	0.36225	0.537634	ELKS/Rab6-interacting/CAST family member 1 (ERC-1) (CAZ-associated structural protein 2) (CAST2) (Rab6-interacting protein 2)
1897	Q3V0G7	0.362171	0.448123	GTPase-activating Rap/Ran-GAP domain-like protein 3
1898	Q9DB90	0.362142	0.439476	Nonsense-mediated mRNA decay factor SMG9
1899	Q3UHJ0	0.362037	0.456609	AP2-associated protein kinase 1 (EC 2.7.11.1) (Adaptor-associated kinase 1)
1900	O35464	0.362022	0.416359	Semaphorin-6A
1901	Q5SSI6	0.361949	0.453645	U3 small nucleolar RNA-associated protein 18 homolog (WD repeat-containing protein 50)
1902	Q61069	0.361754	0.500326	Upstream stimulatory factor 1 (Major late transcription factor 1)
1903	Q8R3L2	0.361723	0.431074	Transcription factor 25 (TCF-25) (Nuclear localized protein 1)
1904	Q920B9	0.361705	0.477195	FACT complex subunit SPT16 (Chromatin-specific transcription elongation factor 140 kDa subunit) (FACT 140 kDa subunit) (FACTp140) (Facilitates chromatin transcription complex subunit SPT16)
1905	P70704	0.361687	0.448896	Phospholipid-transporting ATPase IA (EC 7.6.2.1) (ATPase class I type 8A member 1) (Chromaffin granule ATPase II) (P4-ATPase flippase complex alpha subunit ATP8A1)
1906	Q08274	0.361602	0.434265	Dystrophia myotonica WD repeat-containing protein (Dystrophia myotonica-containing WD repeat motif protein) (Protein DMR-N9)
1907	P68369	0.361578	0.432274	Tubulin alpha-1A chain (EC 3.6.5.-) (Alpha-tubulin 1) (Alpha-tubulin isotype M-alpha-1) (Tubulin alpha-1 chain) [Cleaved into: Detyrosinated tubulin alpha-1A chain]
1908	P14873	0.361476	0.432679	Microtubule-associated protein 1B (MAP-1B) (MAP1(X)) (MAP1.2) [Cleaved into: MAP1B heavy chain; MAP1 light chain LC1]
1909	Q80SY4	0.361283	0.444991	E3 ubiquitin-protein ligase MIB1 (EC 2.3.2.27) (DAPK-interacting protein 1) (DIP-1) (Mind bomb homolog 1) (RING-type E3 ubiquitin transferase MIB1)
1910	A2A8L5	0.36117	0.465034	Receptor-type tyrosine-protein phosphatase F (EC 3.1.3.48) (Leukocyte common antigen related) (LAR)
1911	Q8VE37	0.361089	0.411247	Regulator of chromosome condensation (Chromosome condensation protein 1)
1912	Q62167	0.361054	0.424024	ATP-dependent RNA helicase DDX3X (EC 3.6.4.13) (D1Pas1-related sequence 2) (DEAD box RNA helicase DEAD3) (mDEAD3) (DEAD box protein 3, X-chromosomal) (Embryonic RNA helicase)
1913	Q9Z2G6	0.361025	0.442451	Protein sel-1 homolog 1
1914	Q8BYI9	0.361004	0.482902	Tenascin-R (TN-R) (Janusin) (Neural recognition molecule J1-160/180) (Restrictin)
1915	O35226	0.360992	0.490286	26S proteasome non-ATPase regulatory subunit 4 (26S proteasome regulatory subunit RPN10) (26S proteasome regulatory subunit S5A) (Multiubiquitin chain-binding protein)
1916	Q8BMK4	0.36098	0.491265	Cytoskeleton-associated protein 4 (63-kDa cytoskeleton-linking membrane protein) (Climp-63) (p63)
1917	Q6P6I6	0.360875	0.488657	DNA-directed RNA polymerase II subunit GRINL1A (DNA-directed RNA polymerase II subunit M) (Glutamate receptor-like protein 1A)
1918	Q9ERG0	0.360851	0.465385	LIM domain and actin-binding protein 1 (Epithelial protein lost in neoplasm) (mEPLIN)
1919	P21619	0.360817	0.474678	Lamin-B2
1920	Q922D8	0.360752	0.426586	C-1-tetrahydrofolate synthase, cytoplasmic (C1-THF synthase) [Cleaved into: C-1-tetrahydrofolate synthase, cytoplasmic, N-terminally processed] [Includes: Methylenetetrahydrofolate dehydrogenase (EC 1.5.1.5); Methenyltetrahydrofolate cyclohydrolase (EC 3.5.4.9); Formyltetrahydrofolate synthetase (EC 6.3.4.3)]
1921	Q9QYI4	0.360607	0.510609	DnaJ homolog subfamily B member 12 (mDj10)
1922	P17426	0.360598	0.478424	AP-2 complex subunit alpha-1 (100 kDa coated vesicle protein A) (Adaptor protein complex AP-2 subunit alpha-1) (Adaptor-related protein complex 2 subunit alpha-1) (Alpha-adaptin A) (Alpha1-adaptin) (Clathrin assembly protein complex 2 alpha-A large chain) (Plasma membrane adaptor HA2/AP2 adaptin alpha A subunit)
1923	P49025	0.360507	0.410793	Citron Rho-interacting kinase (CRIK) (EC 2.7.11.1) (Rho-interacting, serine/threonine-protein kinase 21)
1924	Q8VDD5	0.360455	0.486498	Myosin-9 (Cellular myosin heavy chain, type A) (Myosin heavy chain 9) (Myosin heavy chain, non-muscle IIa) (Non-muscle myosin heavy chain A) (NMMHC-A) (Non-muscle myosin heavy chain IIa) (NMMHC II-a) (NMMHC-IIA)
1925	P53564	0.360408	0.448431	Homeobox protein cut-like 1 (CCAAT displacement protein) (CDP) (Homeobox protein cux-1) [Cleaved into: CDP/Cux p110]
1926	P19246	0.360386	0.519555	Neurofilament heavy polypeptide (NF-H) (200 kDa neurofilament protein) (Neurofilament triplet H protein)
1927	Q9JLC4	0.360303	0.44876	VPS10 domain-containing receptor SorCS1 (mSorCS)
1928	Q9DC33	0.360297	0.472844	High mobility group protein 20A (HMG box-containing protein 20A) (HMG domain-containing protein HMGX1) (Inhibitor of BRAF35) (iBRAF)
1929	Q6PB70	0.360137	0.427376	Anoctamin-8 (Transmembrane protein 16H)
1930	Q6A0D4	0.360052	0.439466	Raftlin (Raft-linking protein)
1931	O70405	0.360008	0.467591	Serine/threonine-protein kinase ULK1 (EC 2.7.11.1) (Serine/threonine-protein kinase Unc51.1) (Unc-51-like kinase 1)
1932	Q9CWF2	0.36	0.425293	Tubulin beta-2B chain
1933	P70403	0.359997	0.468452	Protein CASP
1934	Q80YA9	0.359995	0.459065	Connector enhancer of kinase suppressor of ras 2 (Connector enhancer of KSR 2) (CNK homolog protein 2) (CNK2)
1935	P99024	0.359982	0.424311	Tubulin beta-5 chain
1936	P68368	0.359935	0.433993	Tubulin alpha-4A chain (EC 3.6.5.-) (Alpha-tubulin 4) (Alpha-tubulin isotype M-alpha-4) (Tubulin alpha-4 chain)
1937	Q3ULB5	0.359865	0.426875	Serine/threonine-protein kinase PAK 6 (EC 2.7.11.1) (p21-activated kinase 6) (PAK-6)
1938	Q9QWI6	0.359827	0.519776	SRC kinase signaling inhibitor 1 (SNAP-25-interacting protein) (SNIP) (p130Cas-associated protein) (p140Cap)
1939	Q8BUV3	0.359774	0.46065	Gephyrin [Includes: Molybdopterin adenylyltransferase (MPT adenylyltransferase) (EC 2.7.7.75) (Domain G); Molybdopterin molybdenumtransferase (MPT Mo-transferase) (EC 2.10.1.1) (Domain E)]
1940	G5E829	0.359759	0.425823	Plasma membrane calcium-transporting ATPase 1 (EC 7.2.2.10) (Plasma membrane calcium ATPase isoform 1) (PMCA1) (Plasma membrane calcium pump isoform 1)
1941	Q8CJH3	0.359719	0.433601	Plexin-B1
1942	Q3UVC0	0.359697	0.455839	Kinase suppressor of Ras 2 (EC 2.7.11.1)
1943	Q8K285	0.359573	0.455528	F-BAR domain only protein 1
1944	P26443	0.359526	0.421012	Glutamate dehydrogenase 1, mitochondrial (GDH 1) (EC 1.4.1.3)
1945	O88844	0.359522	0.433045	Isocitrate dehydrogenase [NADP] cytoplasmic (IDH) (IDH1) (EC 1.1.1.42) (Cytosolic NADP-isocitrate dehydrogenase) (IDPc) (NADP(+)-specific ICDH) (Oxalosuccinate decarboxylase)
1946	O35598	0.359517	0.443669	Disintegrin and metalloproteinase domain-containing protein 10 (ADAM 10) (EC 3.4.24.81) (Kuzbanian protein homolog) (Mammalian disintegrin-metalloprotease) (CD antigen CD156c)
1947	Q9DCJ1	0.359394	0.433435	Target of rapamycin complex subunit LST8
1948	P97427	0.359361	0.419194	Dihydropyrimidinase-related protein 1 (DRP-1) (Collapsin response mediator protein 1) (CRMP-1) (Inactive dihydropyrimidinase) (Unc-33-like phosphoprotein 3) (ULIP-3)
1949	Q8K400	0.359354	0.43622	Syntaxin-binding protein 5 (Lethal(2) giant larvae protein homolog 3) (Tomosyn-1)
1950	Q8K3I4	0.359211	0.463117	Rab effector MyRIP (Exophilin-8) (Myosin-VIIa- and Rab-interacting protein) (Synaptotagmin-like protein lacking C2 domains C) (SlaC2-c) (Slp homolog lacking C2 domains c)
1951	Q9ERD7	0.359211	0.426774	Tubulin beta-3 chain
1952	P13705	0.359187	0.437515	DNA mismatch repair protein Msh3 (Protein repair-1) (REP-1) (Protein repair-3) (REP-3)
1953	Q9D0J8	0.359131	0.426015	Parathymosin
1954	Q9JLV1	0.359077	0.452576	BAG family molecular chaperone regulator 3 (BAG-3) (Bcl-2-associated athanogene 3) (Bcl-2-binding protein Bis)
1955	Q8BHN3	0.359065	0.438181	Neutral alpha-glucosidase AB (EC 3.2.1.207) (Alpha-glucosidase 2) (Glucosidase II subunit alpha)
1956	P60762	0.359016	0.413831	Mortality factor 4-like protein 1 (MORF-related gene 15 protein) (Testis-expressed gene 189 protein) (Transcription factor-like protein MRG15)
1957	O08553	0.358793	0.417431	Dihydropyrimidinase-related protein 2 (DRP-2) (Unc-33-like phosphoprotein 2) (ULIP-2)
1958	Q7TMM9	0.358466	0.425059	Tubulin beta-2A chain
1959	Q8CIN4	0.358399	0.426689	Serine/threonine-protein kinase PAK 2
1960	Q8CCJ9	0.358223	0.482753	PHD finger protein 20-like protein 1
1961	Q9WTV7	0.35815	0.414883	E3 ubiquitin-protein ligase RLIM
1962	Q8K382	0.358099	0.427423	DENN domain-containing protein 1A (Connecdenn 1) (Connecdenn)
1963	Q69Z38	0.35808	0.436983	Inactive tyrosine-protein kinase PEAK1 (Pseudopodium-enriched atypical kinase 1) (Sugen kinase 269) (Tyrosine-protein kinase SgK269)
1964	P26231	0.358047	0.445817	Catenin alpha-1 (102 kDa cadherin-associated protein) (Alpha E-catenin) (CAP102)
1965	Q8BTY2	0.358043	0.522001	Sodium bicarbonate cotransporter 3
1966	Q811P8	0.357997	0.457506	Rho GTPase-activating protein 32 (Brain-specific Rho GTPase-activating protein) (GAB-associated Cdc42/Rac GTPase-activating protein) (GC-GAP) (Rho-type GTPase-activating protein 32) (Rho/Cdc42/Rac GTPase-activating protein RICS) (RhoGAP involved in the beta-catenin-N-cadherin and NMDA receptor signaling) (p200RhoGAP) (p250GAP)
1967	P80560	0.357982	0.484658	Receptor-type tyrosine-protein phosphatase N2 (R-PTP-N2) (EC 3.1.3.-) (EC 3.1.3.48) (PTP IA-2beta) (Phogrin) (Protein tyrosine phosphatase-NP) (PTP-NP) [Cleaved into: IA-2beta71; IA-2beta64; IA-2beta60]
1968	Q9R1V4	0.357902	0.427477	Disintegrin and metalloproteinase domain-containing protein 11 (ADAM 11) (Metalloproteinase-like, disintegrin-like, and cysteine-rich protein) (MDC)
1969	Q69Z99	0.357875	0.532078	Zinc finger protein 512
1970	B1AZA5	0.357867	0.494368	Transmembrane protein 245
1971	Q6IR34	0.357819	0.444376	G-protein-signaling modulator 1 (Activator of G-protein signaling 3)
1972	Q80YS6	0.357759	0.522134	Actin filament-associated protein 1 (110 kDa actin filament-associated protein) (AFAP-110)
1973	Q8CCK0	0.357752	0.43476	Core histone macro-H2A.2 (Histone macroH2A2) (mH2A2)
1974	Q9WTM5	0.357748	0.488945	RuvB-like 2 (EC 3.6.4.12) (p47 protein)
1975	Q8VI51	0.357738	0.452484	VPS10 domain-containing receptor SorCS3
1976	Q8BJI1	0.357727	0.441999	Sodium-dependent neutral amino acid transporter SLC6A17 (Sodium-dependent neurotransmitter transporter NTT4) (Solute carrier family 6 member 17)
1977	Q6EDY6	0.357656	0.46346	F-actin-uncapping protein LRRC16A (CARMIL homolog) (Capping protein regulator and myosin 1 linker protein 1) (Capping protein, Arp2/3 and myosin-I linker homolog 1) (Capping protein, Arp2/3 and myosin-I linker protein 1) (CARML1) (Leucine-rich repeat-containing protein 16A)
1978	Q9WTU0	0.357637	0.433082	Lysine-specific demethylase PHF2 (EC 1.14.11.-) (GRC5) (PHD finger protein 2)
1979	P68372	0.357635	0.420091	Tubulin beta-4B chain (Tubulin beta-2C chain)
1980	Q64092	0.35757	0.538423	Transcription factor E3 (mTFE3)
1981	Q80XJ3	0.357457	0.421899	Tetratricopeptide repeat protein 28
1982	Q5DTM8	0.357426	0.483334	E3 ubiquitin-protein ligase BRE1A
1983	Q8CBE3	0.357259	0.43051	WD repeat-containing protein 37
1984	Q8C3W1	0.357209	0.544408	Uncharacterized protein C1orf198 homolog
1985	E9PV24	0.357145	0.45147	Fibrinogen alpha chain [Cleaved into: Fibrinopeptide A; Fibrinogen alpha chain]
1986	Q6PCN3	0.357094	0.425464	Tau-tubulin kinase 1 (EC 2.7.11.1)
1987	Q5DU25	0.357064	0.458334	IQ motif and SEC7 domain-containing protein 2
1988	Q91VE0	0.356987	0.460434	Long-chain fatty acid transport protein 4 (FATP-4) (Fatty acid transport protein 4) (Arachidonate--CoA ligase) (EC 6.2.1.15) (Long-chain-fatty-acid--CoA ligase) (EC 6.2.1.3) (Solute carrier family 27 member 4) (Very long-chain acyl-CoA synthetase 4) (ACSVL4) (EC 6.2.1.-)
1989	A2A699	0.356959	0.457601	Protein FAM171A2
1990	P17427	0.356895	0.493791	AP-2 complex subunit alpha-2 (100 kDa coated vesicle protein C) (Adaptor protein complex AP-2 subunit alpha-2) (Adaptor-related protein complex 2 subunit alpha-2) (Alpha-adaptin C) (Alpha2-adaptin) (Clathrin assembly protein complex 2 alpha-C large chain) (Plasma membrane adaptor HA2/AP2 adaptin alpha C subunit)
1991	Q8JZW4	0.356831	0.437294	Copine-5 (Copine V)
1992	Q8R081	0.356828	0.450218	Heterogeneous nuclear ribonucleoprotein L (hnRNP L)
1993	P70392	0.35682	0.441526	Ras-specific guanine nucleotide-releasing factor 2
1994	P07724	0.356785	0.416709	Albumin
1995	Q99LF4	0.356729	0.421235	RNA-splicing ligase RtcB homolog (EC 6.5.1.8) (3'-phosphate/5'-hydroxy nucleic acid ligase) (Focal adhesion-associated protein) (FAAP)
1996	Q7TPD3	0.356658	0.480302	Roundabout homolog 2
1997	O55098	0.35651	0.48903	Serine/threonine-protein kinase 10
[truncated: 693 more rows]
