# Supplementary material for: Structure and topography of the synaptic V-ATPase–synaptophysin complex
Source: Nature. 2024 Jun 5;631(8022):899–904. doi: 10.1038/s41586-024-07610-x (PMC11269182; doi:10.1038/s41586-024-07610-x)
Supplement: Supplementary file 5 — Source Data Fig. 2 [file 41586_2024_7610_MOESM5_ESM.xlsx]

## Sheet: Sheet1
Fig.2e	WT ISV			Syp-/- ISV			Fig.2f	WT ISV	Syp-/- ISV
	Repeat 1	Repeat 2	Repeat 3	Repeat 1	Repeat 2	Repeat 3	count#	Diameter (nm)
Diameter (nm)	43.4	46.2	49.3	46.1	49.7	50.3	1	39.7578	36.4248
Particle Concentration (1/mL)	3800000000000	2500000000000	1500000000000	3200000000000	1800000000000	1900000000000	2	38.7978	33.5667
							3	42.817	34.3868
							4	44.6083	44.3552
							5	42.9056	40.8052
							6	42.2058	44.5374
							7	54.5635	39.1173
							8	37.353	37.9069
							9	42.0737	44.2915
							10	46.0761	34.7376
							11	38.2275	39.1852
							12	39.2532	39.8386
							13	34.7116	45.0593
							14	42.0285	37.9312
							15	39.4689	38.909
							16	43.9957	41.5993
							17	41.437	37.1793
							18	35.9642	44.1721
							19	41.4065	49.1034
							20	37.7961	41.0337
							21	39.3629	39.7704
							22	43.1473	45.0275
							23	43.1768	40.7526
							24	38.4537	31.7481
							25	42.8715	35.2564
							26	39.8743	38.5689
							27	64.036	45.0433
							28	44.2727	45.2087
							29	47.9593	33.9965
							30	42.1003	43.6846
							31	37.5055	44.4068
							32	38.699	37.8915
							33	51.0455	36.5863
							34	44.3648	43.5195
							35	41.5033	44.9687
							36	50.3325	44.3204
							37	45.6586	33.8397
							38	41.5121	43.8709
							39	36.8348	40.2952
							40	47.2499	46.8857
							41	40.4434	46.5721
							42	45.1161	43.1484
							43	61.3108	41.8696
							44	42.6081	43.3548
							45	45.2125	37.7205
							46	47.943	40.3292
							47	38.1563	43.8499
							48	34.8366	45.6606
							49	41.1115	44.9558
							50	43.3722	43.2899
							51	41.7712	39.1592
							52	47.6162	36.3635
							53	44.5901	36.34
							54	53.6252	45.6627
							55	49.5576	42.9899
							56	38.2184	50.9138
							57	40.654	40.5912
							58	35.8362	38.8313
							59	45.2924	34.3495
							60	50.298	41.901
							61	41.9809	42.4449
							62	46.9048	43.5458
							63	48.3765	42.3896
							64	42.2898	45.0659
							65	58.9395	33.7896
							66	41.9471	45.7256
							67	45.5553	45.2973
							68	46.8714	45.526
							69	45.2899	47.863
							70	43.3654	43.5439
							71	35.0926	41.7122
							72	39.429	42.7687
							73	51.9959	45.7893
							74	52.6939	46.994
							75	53.9499	43.7502
							76	42.8638	48.5357
							77	41.4609	49.1183
							78	37.7983	45.0908
							79	44.0237	38.9175
							80	48.3076	48.967
							81	48.722	41.9558
							82	45.8536	49.7571
							83	43.2092	41.3868
							84	38.1133	45.7272
							85	37.0681	44.1394
							86	34.3096	46.7052
							87	48.6261	48.0236
							88	51.648	41.9201
							89	41.2107	51.5605
							90	46.1071	41.3827
							91	40.6218	42.2386
							92	39.878	47.6475
							93	40.4927	44.3982
							94	42.198	42.7934
							95	45.0788	43.0198
							96	37.6385	43.3756
							97	35.4872	42.5898
							98	50.1534	41.4673
							99	43.187	47.3118
							100	56.6201	49.6015
							101	39.1161	39.6689
							102	39.1073	48.1558
							103	43.4454	51.3721
							104	49.4694	46.0167
							105	29.5963	60.6529
							106	41.4591	46.3232
							107	50.9817	50.9104
							108	49.3195	31.5453
							109	49.8543	40.874
							110	41.2993	45.5284
							111	42.6282	48.1842
							112	37.9629	41.9569
							113	45.363	43.4407
							114	37.652	40.2641
							115	47.9671	46.7653
							116	34.8277	46.4896
							117	39.3807	38.698
							118	46.4998	49.3074
							119	37.4876	38.1388
							120	39.7559	45.1854
							121	41.2413	44.6966
							122	31.2282	45.4529
							123	37.8176	43.9412
							124	45.6402	36.8923
							125	37.2827	37.6621
							126	48.3227	42.5088
							127	40.491	42.8482
							128	41.9247	47.3662
							129	36.1118	45.3713
							130	45.4006	43.4783
							131	39.6356	47.8713
							132	37.4892	49.8966
							133	43.4649	38.4326
							134	49.3893	40.4566
							135	46.9345	42.0895
							136	42.0875	47.1648
							137	41.2188	39.4686
							138	38.0929	41.2778
							139	50.5534	42.6116
							140	38.2601	38.7417
							141	43.8473	46.8695
							142	37.2125	39.7543
							143	35.9977	45.3438
							144	40.766	38.7104
							145	43.821	41.2787
							146	35.2496	46.762
							147	39.4627	44.4314
							148	38.3572	41.8609
							149	45.108	48.2025
							150	45.0535	46.3424
							151	41.0229	35.7631
							152	41.7275	49.6911
							153	39.3138	42.3129
							154	52.6613	46.6049
							155	47.7465	34.261
							156	51.4024	49.863
							157	37.7808	49.2446
							158	38.6311	42.3036
							159	44.1632	47.6642
							160	45.8766	38.0719
							161	46.579	40.8629
							162	39.7703	58.4708
							163	46.3014	38.9065
							164	44.9884	51.3836
							165	51.0089	46.6877
							166	48.9737	35.0784
							167	51.593	45.4632
							168	45.1774	41.4399
							169	49.48	61.0021
							170	46.8868	42.0349
							171	41.5306	41.9345
							172	35.3179	45.3321
							173	42.7717	38.9127
							174	53.3318	43.4394
							175	37.5071	39.7837
							176	38.6435	42.7092
							177	38.866	42.4116
							178	40.049	38.8384
							179	40.7058	44.6896
							180	46.5149	41.3672
							181	34.5012	49.003
							182	43.9214	41.647
							183	59.63	36.7149
							184	44.1321	40.8884
							185	43.0832	33.7363
							186	39.2403	51.9075
							187	48.7538	31.4767
							188	42.141	34.1709
							189	40.536	39.612
							190	43.8779	42.0858
							191	46.2764	42.9851
							192	36.9108	43.2039
							193	36.6493	33.9076
							194	41.9854	43.4182
							195	53.1177	39.8211
							196	37.2163	39.855
							197	44.5586	35.6391
							198	46.3149	43.141
							199	31.263	48.8379
							200	44.4009	37.9549
							201	53.8822	41.5154
							202	35.4598	35.3342
							203	46.0226	40.3364
							204	40.2715	40.4479
							205	38.9299	39.359
							206	43.2704	40.1971
							207	40.4898	33.1676
							208	52.675	40.3491
							209	34.9608	46.188
							210	39.2203	43.0293
							211	40.1576	43.4901
							212	46.4747	37.0115
							213	47.9241	44.6059
							214	34.3499	42.465
							215	39.6164	39.2053
							216	41.5998	37.1321
							217	46.9094	45.771
							218	46.6099	35.0086
							219	46.5705	44.5653
							220	44.0675	32.7811
							221	33.6827	36.1047
							222	42.0717	40.967
							223	37.9634	39.6062
							224	39.1107	40.5499
							225	42.2938	49.1836
							226	42.7108	43.2732
							227	52.814	32.2589
							228	43.8069	31.25
							229	38.9955	31.5589
							230	39.529	35.066
							231	50.6709	44.4573
							232	39.1408	47.9835
							233	44.0309	37.6955
							234	44.2361	37.8521
							235	36.9271	37.2406
							236	44.8825	52.7211
							237	39.1241	46.2302
							238	44.8055	48.6067
							239	39.6169	45.9708
							240	36.9352	42.935
							241	41.0815	38.3911
							242	44.2368	39.6671
							243	37.1924	32.3631
							244	43.5136	41.4954
							245	38.9088	39.1417
							246	29.6504	46.2792
							247	38.7322	33.3975
							248	37.4634	39.3137
							249	42.1898	48.2144
							250	36.7834	46.8805
							251	43.7503	39.9891
							252	37.1833	53.8546
							253	35.2045	49.3197
							254	42.5323	54.2877
							255	41.1765	40.0525
							256	42.9054	37.5552
							257	42.5667	37.2848
							258	36.1028	35.9968
							259	43.6226	36.3741
							260	41.0465	46.8068
							261	42.1319	38.4279
							262	39.9413	35.7071
							263	38.4894	39.3829
							264	41.7306	31.9373
							265	38.6744	36.2113
							266	56.1807	36.3285
							267	40.2722	34.9455
							268	48.7526	41.4672
							269	39.6708	43.4811
							270	43.1859	41.7771
							271	45.727	44.6956
							272	40.8629	40.0849
							273	43.3262	40.1418
							274	38.942	41.1665
							275	34.0338	39.9841
							276	36.0825	43.9103
							277	45.3117	45.5935
							278	55.3302	42.8194
							279	44.0545	38.2875
							280	45.5659	40.7674
							281	41.6338	30.829
							282	36.9266	43.2638
							283	46.3788	45.7752
							284	42.4829	43.5542
							285	42.7952	41.7945
							286	44.4588	37.3926
							287	39.5353	45.4129
							288	43.8097	35.1034
							289	41.6558	43.0892
							290	45.3503	41.2464
							291	40.1861	39.8081
							292	44.8056	39.0832
							293	35.4257	36.574
							294	40.3999	38.9635
							295	44.7141	39.9567
							296	39.5235	39.5855
							297	46.0568	35.8862
							298	37.8057	37.5416
							299	44.0809	34.2438
							300	42.8263	47.9373
							301	43.7691	36.1181
							302	36.2282	41.6193
							303	45.6933	41.2991
							304	40.9731	39.728
							305	41.6185	38.6433
							306	39.0513	34.0132
							307	38.5051	42.3963
							308	40.1415	43.9336
							309	40.2688	44.4048
							310	41.9778	47.4284
							311	36.726	40.3413
							312	39.5305	40.0053
							313	41.633	37.8852
							314	40.54	47.438
							315	37.1692	33.6656
							316	41.9769	37.4124
							317	43.4671	42.8666
							318	34.8915	40.4668
							319	39.4442	37.0511
							320	34.3049	31.7824
							321	35.4284	35.5495
							322	36.2768	35.0929
							323	40.9543	41.1969
							324	37.5498	34.3073
							325	38.8844	45.6545
							326	40.0448	40.4823
							327		42.0931
							328		42.8066
							329		42.2445
							330		47.4836
							331		38.7604
							332		42.8436
							333		41.8931
							334		36.163
							335		47.2913
							336		40.3978
							337		35.317
							338		41.1339
							339		42.5766
							340		34.8398
							341		43.6615
							342		44.0608
							343		40.6377
							344		38.2601
							345		49.5894
							346		44.9845
							347		39.9284
							348		44.7881
							349		36.4996
							350		44.3521
							351		43.549
							352		40.5117
							353		46.0266
							354		31.4145
							355		38.3508
							356		33.7547
							357		40.7945
							358		39.914
							359		40.7447
							360		43.8708
							361		36.3516
							362		36.4259
							Avg	42.4805	41.7808
							SD	5.24852	4.94375
