# Supplementary material for: Structure and topography of the synaptic V-ATPase–synaptophysin complex
Source: Nature. 2024 Jun 5;631(8022):899–904. doi: 10.1038/s41586-024-07610-x (PMC11269182; doi:10.1038/s41586-024-07610-x)
Supplement: Supplementary file 6 — Source Data Fig. 4 [file 41586_2024_7610_MOESM6_ESM.xlsx]

## Sheet: Sheet1
Fig.4d	# of mice survival			# of mice at risk
Latency min (R6)	WT	Syp-/-	Latency min (R8)	WT	Syp-/-
0	9	5	0	9	5
8.21		5	13.5		5
8.71		4	16.5
8.76		3	18.3
9.45		2	21.33		4
11			22.21
15.38			23.31
20.41			25.01		3
22.95			30.75
23.06		1	31.5		2
23.31			41.75
27			49.5
30.5			60	9	1
30.6
34.71
44.2
48	9
48.5
50	8
50.5
52
60	7
