# Supplementary material for: Structure and topography of the synaptic V-ATPase–synaptophysin complex
Source: Nature. 2024 Jun 5;631(8022):899–904. doi: 10.1038/s41586-024-07610-x (PMC11269182; doi:10.1038/s41586-024-07610-x)
Supplement: Supplementary file 7 — Source Data Extended Data Fig. 3 [file 41586_2024_7610_MOESM7_ESM.xlsx]

## Sheet: Sheet1
Fig. 2d & ExtDataFig. 3a										Fig. 2d & ExtDataFig. 3c
ExtDataFig. 3b										ExtDataFig. 3d
	Synaptophysin (SYP) protein levels									SV protein level	WT-ISV									Syp-/- ISV
Normalized to SYB2	Repeat1	Repeat2	Repeat3	Repeat4	Repeat5	Repeat6	Repeat7	Repeat8	Repeat9	Normalized to VGLUT1	Repeat1	Repeat2	Repeat3	Repeat4	Repeat5	Repeat6	Repeat7	Repeat8	Repeat9	Repeat1	Repeat2	Repeat3	Repeat4	Repeat5	Repeat6	Repeat7	Repeat8	Repeat9
WT-LP2	1	1	1	1	1	1	1	1	1	SYT1	1	1	1	1	1	1	1	1	1	0.88	0.5	1.12	1.27	0.99	1.36	1.02	1.05	1.18
WT-ISV	1	1	1	1	1	1	1	1	1	Syb2	1	1	1	1	1	1	1	1	1	0.68	0.61	0.82	0.75	0.99	1.15	0.88	0.8	0.94
Syp-/- LP2	0	0	0	0	0	0	0	0	0	SYNPR1	1	1	1	1	1	1	1	1	1	1.45	1.08	1.72	1.3	0.82	1.89	2.42	3.11	1.35
Syp-/- ISV	0	0	0	0	0	0	0	0	0	SYG1	1	1	1	1	1	1	1	1	1	0.83	0.54	0.78	0.7	0.61	0.86	0.97	0.92	0.99
										V1A	1	1	1	1	1	1	1	1	1	1.38	0.93	1.09	0.53	2.64	1.19	1.84	3.85	3.28
										V0a	1	1	1	1	1	1	1	1	1	1.12	0.78	1.29	1.03	1.15	1.56	1.18	1.34	1.33
										ExtDataFig. 3e
										SV protein level	WT-ISV									Syp-/- ISV
										Normalized to SYT1	Repeat1	Repeat2	Repeat3	Repeat4	Repeat5	Repeat6	Repeat7	Repeat8	Repeat9	Repeat1	Repeat2	Repeat3	Repeat4	Repeat5	Repeat6	Repeat7	Repeat8	Repeat9
										VGLUT	1	1	1	1	1	1	1	1	1	1.13	1.98	0.89	0.79	1.01	0.73	0.98	0.95	0.85
										Syb2	1	1	1	1	1	1	1	1	1	0.77	1.2	0.74	0.59	1	0.85	0.87	0.76	0.8
										SYNPR1	1	1	1	1	1	1	1	1	1	1.63	2.14	1.54	1.02	0.83	1.39	2.37	2.96	1.14
										SYG1	1	1	1	1	1	1	1	1	1	0.94	1.08	0.69	0.55	0.62	0.63	0.95	0.88	0.84
										V1A	1	1	1	1	1	1	1	1	1	1.56	1.84	0.98	0.42	2.67	0.88	1.8	3.66	2.78
										V0a	1	1	1	1	1	1	1	1	1	1.27	1.55	1.15	0.81	1.16	1.14	1.15	1.27	1.12
