# Supplementary material for: Structure and topography of the synaptic V-ATPase–synaptophysin complex
Source: Nature. 2024 Jun 5;631(8022):899–904. doi: 10.1038/s41586-024-07610-x (PMC11269182; doi:10.1038/s41586-024-07610-x)
Supplement: Supplementary file 8 — Source Data Extended Data Fig. 8 [file 41586_2024_7610_MOESM8_ESM.xlsx]

## Sheet: ExtDataFig8cd
ExtDataFig.8c
ExtDataFig.8d

## Sheet: ExtDataFig8i
	WT ISV		Syp-/- ISV
	Number of V-ATPase copy number (intact+V0)	Diameter (nm)	Number of V-ATPase copy number (intact+V0)	Diameter (nm)
1	1	38	4	53
2	1	39	2	38
3	1	46	1	45
4	2	52	2	42
5	4	46	3	48
6	4	54	3	52
7	1	41	3	40
8	3	45	2	48
9	1	42	4	42
10	1	50	5	45
11	2	39	1	36
12	1	55	2	37
13	1	42	4	33
14	2	51	1	35
15	1	49	3	44
16	1	39	2	36
17	3	39	1	48
18	2	45	1	49
19	2	49	1	45
20	2	43	1	56
21	1	45	1	40
22	1	41	3	35
23	2	51	1	46
24	1	45	1	48
25	1	34	2	51
26	2	47	1	45
27	1	49	5	44
28	1	47	3	53
29	1	37	2	41
30	3	55	2	42
31	1	44	2	44
32	1	39	4	44
33	1	55	3	44
34	1	48	3	43
35	1	49	5	45
36	1	50	3	48
37	1	45	2	36
38	1	46	1	38
39	2	41	2	49
40	1	42	4	46
41	2	49	3	37
42	1	54	4	44
43	3	38	3	34
44	1	46	2	47
45	2	48	1	42
46	2	47	1	40
47	2	50	2	45
48	1	45	2	51
49	1	40	2	41
50	1	43	1	41
51	1	51	1	49
52	2	46	1	41
53	1	56	1	41
54	2	39	5	48
55	1	43	3	45
56	2	41	4	49
57	1	47	3	44
58	4	55	2	41
59	1	41	2	51
60	2	40	1	38
61	2	42	1	46
62	2	44	1	44
63	7	48	5	50
64	3	44	3	58
65	1	43	1	58
66	2	50	3	45
67	1	36	1	34
68	2	41	1	40
69	1	32	3	49
70	4	50	4	49
71	1	44	2	46
72	3	50	5	50
73	1	47	3	49
74	2	44	3	44
75	1	41	4	52
76	1	40	3	45
77	1	42	2	47
78	2	40	5	45
79	4	46	7	47
80	1	44	3	40
81	2	50	2	45
82	1	39	4	53
83	5	52	1	41
84	4	42	2	46
85	2	43	1	52
86	2	44
87	1	56
88	4	40
89	3	53
90	3	44
91	2	45
92	1	42
93	1	47
94	1	48
95	3	38
96	2	40
97	1	47
98	2	44
99	4	43
100	2	39
101	1	49
102	1	49
103	2	59
104	2	52
105	1	43
106	1	48
107	1	59
108	2	44
109	2	48
110	3	47
111	2	38
112	2	33
113	1	36
114	2	59
115	1	44
116	2	50
117	3	43
118	1	50
119	3	34
120	2	41
121	2	42
122	2	42
123	5	41
124	2	36
125	4	44
126	4	47
127	1	38
128	2	46
129	1	62
130	1	44
131	1	48
132	1	45
133	1	38
134	1	44
135	1	39
136	1	39
137	2	46
138	1	37
139	1	43
140	1	49
141	1	54
142	1	52
143	2	44
144	1	57
145	1	38
146	1	48
147	1	41
148	2	44
149	1	41
150	1	44
151	1	41
152	1	60
153	1	48
154	1	46
155	2	49
156	2	49
157	1	42
158	2	34
159	1	43
160	1	55
161	1	38
